# Supplementary material for: Infection of Monocytes From Tuberculosis Patients With Two Virulent Clinical Isolates of Mycobacterium tuberculosis Induces Alterations in Myeloid Effector Functions
Source: Front Cell Infect Microbiol. 2020 Apr 23;10:163. doi: 10.3389/fcimb.2020.00163 (PMC7190864; doi:10.3389/fcimb.2020.00163)
Supplement: Supplementary file 2 [file Data_Sheet_2.zip]

Archive with 4 entries (4 files):
- Table S1.pdf
- Table S2.pdf
- Table S3.xlsx
- Table S4.pdf
