# Supplementary material for: Infection of Monocytes From Tuberculosis Patients With Two Virulent Clinical Isolates of Mycobacterium tuberculosis Induces Alterations in Myeloid Effector Functions
Source: Front Cell Infect Microbiol. 2020 Apr 23;10:163. doi: 10.3389/fcimb.2020.00163 (PMC7190864; doi:10.3389/fcimb.2020.00163)
Supplement: Supplementary file 2 [file Data_Sheet_2.zip › Table S3.xlsx]

## Sheet: GO MOTB-NI
Supplementary table 3: Biological functions by Gene Ontology (GO) in MOTB-NI
#pathway ID	pathway description	observed gene count	false discovery rate	matching proteins in your network (IDs)	matching proteins in your network (labels)
GO.0070887	cellular response to chemical stimulus	29	2.22e-14	ENSP00000009530,ENSP00000221847,ENSP00000225842,ENSP00000241337,ENSP00000245185,ENSP00000258743,ENSP00000263339,ENSP00000263341,ENSP00000290649,ENSP00000293272,ENSP00000305651,ENSP00000306157,ENSP00000306512,ENSP00000307706,ENSP00000311469,ENSP00000330959,ENSP00000351255,ENSP00000351410,ENSP00000353099,ENSP00000356999,ENSP00000372295,ENSP00000378118,ENSP00000379110,ENSP00000381599,ENSP00000391397…	AMFR,CCL1,CCL3L1,CCL4L1,CCL5,CCL8,CD74,CXCL1,CXCL10,CXCL2,EBI3,GJB2,GSTM1,GSTM2,HLA-DRB1,IL1A,IL1B,IL1R2,IL6,IL7R,IL8,MT1E,MT1G,MT2A,MX1,PRKAR1A,SLC25A24,STAT4,USF1
GO.0060326	cell chemotaxis	13	7.88e-14	ENSP00000225842,ENSP00000258743,ENSP00000263341,ENSP00000293272,ENSP00000305651,ENSP00000306512,ENSP00000351671,ENSP00000359073,ENSP00000378118,ENSP00000379110,ENSP00000405533,ENSP00000408984,ENSP00000427279	CCL1,CCL20,CCL3L1,CCL4L1,CCL5,CCL8,CXCL1,CXCL10,CXCL2,IL1B,IL6,IL8,VAV3
GO.0019221	cytokine-mediated signaling pathway	16	1.19e-13	ENSP00000009530,ENSP00000221847,ENSP00000245185,ENSP00000258743,ENSP00000263339,ENSP00000263341,ENSP00000293272,ENSP00000305651,ENSP00000306157,ENSP00000306512,ENSP00000330959,ENSP00000351255,ENSP00000353099,ENSP00000379110,ENSP00000381599,ENSP00000427279	CCL5,CD74,CXCL1,CXCL10,CXCL2,EBI3,HLA-DRB1,IL1A,IL1B,IL1R2,IL6,IL7R,IL8,MT2A,MX1,STAT4
GO.0002687	positive regulation of leukocyte migration	11	4.65e-13	ENSP00000009530,ENSP00000228534,ENSP00000258743,ENSP00000263341,ENSP00000293272,ENSP00000305651,ENSP00000306512,ENSP00000351671,ENSP00000378118,ENSP00000379110,ENSP00000427279	CCL20,CCL5,CCL8,CD74,CXCL1,CXCL10,CXCL2,IL1B,IL23A,IL6,IL8
GO.0006955	immune response	22	2.17e-12	ENSP00000009530,ENSP00000221847,ENSP00000225842,ENSP00000228534,ENSP00000245185,ENSP00000258743,ENSP00000263339,ENSP00000293272,ENSP00000305651,ENSP00000306157,ENSP00000306512,ENSP00000330959,ENSP00000351410,ENSP00000351671,ENSP00000353099,ENSP00000359073,ENSP00000378118,ENSP00000379110,ENSP00000381599,ENSP00000405533,ENSP00000408984,ENSP00000427279	CCL1,CCL20,CCL3L1,CCL4L1,CCL5,CCL8,CD74,CXCL1,CXCL10,CXCL2,EBI3,HLA-DRB1,IL1A,IL1R2,IL23A,IL6,IL7R,IL8,MT2A,MX1,PRKAR1A,VAV3
GO.0034097	response to cytokine	17	5.97e-12	ENSP00000009530,ENSP00000221847,ENSP00000245185,ENSP00000258743,ENSP00000263339,ENSP00000263341,ENSP00000293272,ENSP00000305651,ENSP00000306157,ENSP00000306512,ENSP00000330959,ENSP00000351255,ENSP00000353099,ENSP00000356438,ENSP00000379110,ENSP00000381599,ENSP00000427279	CCL5,CD74,CXCL1,CXCL10,CXCL2,EBI3,HLA-DRB1,IL1A,IL1B,IL1R2,IL6,IL7R,IL8,MT2A,MX1,PTGS2,STAT4
GO.0006954	inflammatory response	15	6.26e-12	ENSP00000228534,ENSP00000243347,ENSP00000258743,ENSP00000305651,ENSP00000306512,ENSP00000351671,ENSP00000353099,ENSP00000356438,ENSP00000377055,ENSP00000378118,ENSP00000379110,ENSP00000405533,ENSP00000408984,ENSP00000427279,ENSP00000430505	CCL20,CCL3L1,CCL4L1,CCL8,CXCL1,CXCL10,CXCL2,HLA-DRB1,IDO1,IL23A,IL6,IL8,PRCP,PTGS2,TNFAIP6
GO.0071345	cellular response to cytokine stimulus	16	6.26e-12	ENSP00000009530,ENSP00000221847,ENSP00000245185,ENSP00000258743,ENSP00000263339,ENSP00000263341,ENSP00000293272,ENSP00000305651,ENSP00000306157,ENSP00000306512,ENSP00000330959,ENSP00000351255,ENSP00000353099,ENSP00000379110,ENSP00000381599,ENSP00000427279	CCL5,CD74,CXCL1,CXCL10,CXCL2,EBI3,HLA-DRB1,IL1A,IL1B,IL1R2,IL6,IL7R,IL8,MT2A,MX1,STAT4
GO.0002690	positive regulation of leukocyte chemotaxis	9	8.01e-11	ENSP00000009530,ENSP00000228534,ENSP00000258743,ENSP00000263341,ENSP00000293272,ENSP00000305651,ENSP00000306512,ENSP00000379110,ENSP00000427279	CCL5,CD74,CXCL1,CXCL10,CXCL2,IL1B,IL23A,IL6,IL8
GO.0071310	cellular response to organic substance	23	8.72e-11	ENSP00000009530,ENSP00000221847,ENSP00000241337,ENSP00000245185,ENSP00000258743,ENSP00000263339,ENSP00000263341,ENSP00000290649,ENSP00000305651,ENSP00000306157,ENSP00000306512,ENSP00000330959,ENSP00000351255,ENSP00000351410,ENSP00000351671,ENSP00000353099,ENSP00000356438,ENSP00000356999,ENSP00000359073,ENSP00000379110,ENSP00000381599,ENSP00000391397,ENSP00000427279	AMFR,CCL20,CD74,CXCL1,CXCL10,CXCL2,EBI3,GSTM2,HLA-DRB1,IL1A,IL1B,IL1R2,IL6,IL7R,IL8,MT1G,MT2A,MX1,PRKAR1A,PTGS2,STAT4,USF1,VAV3
GO.0010033	response to organic substance	25	2.95e-10	ENSP00000009530,ENSP00000221847,ENSP00000225842,ENSP00000241337,ENSP00000245185,ENSP00000258743,ENSP00000263339,ENSP00000263341,ENSP00000290649,ENSP00000306157,ENSP00000306512,ENSP00000330959,ENSP00000351255,ENSP00000351410,ENSP00000351671,ENSP00000353099,ENSP00000356438,ENSP00000356999,ENSP00000359073,ENSP00000372295,ENSP00000379110,ENSP00000381599,ENSP00000391397,ENSP00000427279,ENSP00000430505	AMFR,CCL1,CCL20,CD74,CXCL1,CXCL2,EBI3,GJB2,GSTM2,HLA-DRB1,IDO1,IL1A,IL1B,IL1R2,IL6,IL7R,IL8,MT1G,MT2A,MX1,PRKAR1A,PTGS2,STAT4,USF1,VAV3
GO.0002684	positive regulation of immune system process	16	2.4e-09	ENSP00000009530,ENSP00000221847,ENSP00000228534,ENSP00000258743,ENSP00000263341,ENSP00000293272,ENSP00000305651,ENSP00000306157,ENSP00000306512,ENSP00000351671,ENSP00000353099,ENSP00000359073,ENSP00000378118,ENSP00000379110,ENSP00000427279,ENSP00000430505	CCL20,CCL5,CCL8,CD74,CXCL1,CXCL10,CXCL2,EBI3,HLA-DRB1,IDO1,IL1B,IL23A,IL6,IL7R,IL8,VAV3
GO.0030335	positive regulation of cell migration	12	3.06e-09	ENSP00000009530,ENSP00000228534,ENSP00000258743,ENSP00000263341,ENSP00000293272,ENSP00000305651,ENSP00000306512,ENSP00000351671,ENSP00000356438,ENSP00000378118,ENSP00000379110,ENSP00000427279	CCL20,CCL5,CCL8,CD74,CXCL1,CXCL10,CXCL2,IL1B,IL23A,IL6,IL8,PTGS2
GO.0070663	regulation of leukocyte proliferation	10	3.06e-09	ENSP00000009530,ENSP00000221847,ENSP00000228534,ENSP00000258743,ENSP00000263341,ENSP00000293272,ENSP00000353099,ENSP00000359073,ENSP00000378118,ENSP00000430505	CCL5,CCL8,CD74,EBI3,HLA-DRB1,IDO1,IL1B,IL23A,IL6,VAV3
GO.0042221	response to chemical	28	4.11e-09	ENSP00000009530,ENSP00000221847,ENSP00000241337,ENSP00000245185,ENSP00000258743,ENSP00000263339,ENSP00000263341,ENSP00000290649,ENSP00000293272,ENSP00000306157,ENSP00000306512,ENSP00000307706,ENSP00000311469,ENSP00000330959,ENSP00000351255,ENSP00000351410,ENSP00000353099,ENSP00000356999,ENSP00000372295,ENSP00000378118,ENSP00000379110,ENSP00000381599,ENSP00000391397,ENSP00000405533,ENSP00000408984…	AMFR,CCL3L1,CCL4L1,CCL5,CCL8,CD74,CXCL1,CXCL2,EBI3,GJB2,GSTM1,GSTM2,HLA-DRB1,IDO1,IL1A,IL1B,IL1R2,IL6,IL7R,IL8,MT1E,MT1G,MT2A,MX1,PRKAR1A,SLC25A24,STAT4,USF1
GO.0006952	defense response	19	4.32e-09	ENSP00000009530,ENSP00000228534,ENSP00000243347,ENSP00000245185,ENSP00000258743,ENSP00000306512,ENSP00000351410,ENSP00000351671,ENSP00000353099,ENSP00000356438,ENSP00000359073,ENSP00000377055,ENSP00000378118,ENSP00000379110,ENSP00000381599,ENSP00000405533,ENSP00000408984,ENSP00000427279,ENSP00000430505	CCL20,CCL3L1,CCL4L1,CCL8,CD74,CXCL1,CXCL2,HLA-DRB1,IDO1,IL23A,IL6,IL8,MT2A,MX1,PRCP,PRKAR1A,PTGS2,TNFAIP6,VAV3
GO.0050670	regulation of lymphocyte proliferation	9	4.67e-08	ENSP00000009530,ENSP00000221847,ENSP00000228534,ENSP00000258743,ENSP00000263341,ENSP00000293272,ENSP00000353099,ENSP00000359073,ENSP00000430505	CCL5,CD74,EBI3,HLA-DRB1,IDO1,IL1B,IL23A,IL6,VAV3
GO.0009617	response to bacterium	12	5.01e-08	ENSP00000228534,ENSP00000258743,ENSP00000263341,ENSP00000293272,ENSP00000305651,ENSP00000306512,ENSP00000351671,ENSP00000353099,ENSP00000356438,ENSP00000379110,ENSP00000427279,ENSP00000430505	CCL20,CCL5,CXCL1,CXCL10,CXCL2,HLA-DRB1,IDO1,IL1B,IL23A,IL6,IL8,PTGS2
GO.0042127	regulation of cell proliferation	18	7.15e-08	ENSP00000009530,ENSP00000221847,ENSP00000228534,ENSP00000258743,ENSP00000263339,ENSP00000263341,ENSP00000293272,ENSP00000305651,ENSP00000306512,ENSP00000353099,ENSP00000356438,ENSP00000359073,ENSP00000360269,ENSP00000378118,ENSP00000379110,ENSP00000408984,ENSP00000427279,ENSP00000430505	CCL3L1,CCL5,CCL8,CD74,CXCL1,CXCL10,CXCL2,EBI3,HLA-DRB1,IDO1,IL1A,IL1B,IL23A,IL6,IL8,PTGS2,TACSTD2,VAV3
GO.0030334	regulation of cell migration	13	7.17e-08	ENSP00000009530,ENSP00000228534,ENSP00000258743,ENSP00000263341,ENSP00000293272,ENSP00000305651,ENSP00000306512,ENSP00000351671,ENSP00000356438,ENSP00000360269,ENSP00000378118,ENSP00000379110,ENSP00000427279	CCL20,CCL5,CCL8,CD74,CXCL1,CXCL10,CXCL2,IL1B,IL23A,IL6,IL8,PTGS2,TACSTD2
GO.0032103	positive regulation of response to external stimulus	11	9.27e-08	ENSP00000009530,ENSP00000228534,ENSP00000258743,ENSP00000263341,ENSP00000293272,ENSP00000305651,ENSP00000306512,ENSP00000356438,ENSP00000379110,ENSP00000427279,ENSP00000430505	CCL5,CD74,CXCL1,CXCL10,CXCL2,IDO1,IL1B,IL23A,IL6,IL8,PTGS2
GO.0032496	response to lipopolysaccharide	10	9.57e-08	ENSP00000258743,ENSP00000263341,ENSP00000293272,ENSP00000305651,ENSP00000306512,ENSP00000351671,ENSP00000356438,ENSP00000379110,ENSP00000427279,ENSP00000430505	CCL20,CCL5,CXCL1,CXCL10,CXCL2,IDO1,IL1B,IL6,IL8,PTGS2
GO.0051707	response to other organism	13	2.11e-07	ENSP00000228534,ENSP00000258743,ENSP00000263341,ENSP00000293272,ENSP00000306512,ENSP00000351671,ENSP00000353099,ENSP00000356438,ENSP00000378118,ENSP00000379110,ENSP00000381599,ENSP00000427279,ENSP00000430505	CCL20,CCL5,CCL8,CXCL1,CXCL2,HLA-DRB1,IDO1,IL1B,IL23A,IL6,IL8,MX1,PTGS2
GO.0051251	positive regulation of lymphocyte activation	9	2.67e-07	ENSP00000009530,ENSP00000221847,ENSP00000228534,ENSP00000258743,ENSP00000263341,ENSP00000293272,ENSP00000306157,ENSP00000353099,ENSP00000359073	CCL5,CD74,EBI3,HLA-DRB1,IL1B,IL23A,IL6,IL7R,VAV3
GO.0032101	regulation of response to external stimulus	14	3.7e-07	ENSP00000009530,ENSP00000228534,ENSP00000243347,ENSP00000258743,ENSP00000263341,ENSP00000293272,ENSP00000299502,ENSP00000305651,ENSP00000306512,ENSP00000356438,ENSP00000356999,ENSP00000379110,ENSP00000427279,ENSP00000430505	CCL5,CD74,CXCL1,CXCL10,CXCL2,IDO1,IL1B,IL23A,IL6,IL8,PTGS2,SERPINB2,TNFAIP6,USF1
GO.0030155	regulation of cell adhesion	12	3.98e-07	ENSP00000009530,ENSP00000221847,ENSP00000228534,ENSP00000258743,ENSP00000263341,ENSP00000293272,ENSP00000306157,ENSP00000306512,ENSP00000353099,ENSP00000359073,ENSP00000360269,ENSP00000430505	CCL5,CD74,EBI3,HLA-DRB1,IDO1,IL1B,IL23A,IL6,IL7R,IL8,TACSTD2,VAV3
GO.0051249	regulation of lymphocyte activation	10	4.52e-07	ENSP00000009530,ENSP00000221847,ENSP00000228534,ENSP00000258743,ENSP00000263341,ENSP00000293272,ENSP00000306157,ENSP00000353099,ENSP00000359073,ENSP00000430505	CCL5,CD74,EBI3,HLA-DRB1,IDO1,IL1B,IL23A,IL6,IL7R,VAV3
GO.0050870	positive regulation of T cell activation	8	5.49e-07	ENSP00000009530,ENSP00000221847,ENSP00000228534,ENSP00000258743,ENSP00000263341,ENSP00000293272,ENSP00000306157,ENSP00000353099	CCL5,CD74,EBI3,HLA-DRB1,IL1B,IL23A,IL6,IL7R
GO.0050863	regulation of T cell activation	9	5.54e-07	ENSP00000009530,ENSP00000221847,ENSP00000228534,ENSP00000258743,ENSP00000263341,ENSP00000293272,ENSP00000306157,ENSP00000353099,ENSP00000430505	CCL5,CD74,EBI3,HLA-DRB1,IDO1,IL1B,IL23A,IL6,IL7R
GO.0050671	positive regulation of lymphocyte proliferation	7	7.35e-07	ENSP00000009530,ENSP00000221847,ENSP00000228534,ENSP00000258743,ENSP00000263341,ENSP00000293272,ENSP00000359073	CCL5,CD74,EBI3,IL1B,IL23A,IL6,VAV3
GO.0006935	chemotaxis	12	8.47e-07	ENSP00000225842,ENSP00000258743,ENSP00000263341,ENSP00000293272,ENSP00000305651,ENSP00000306512,ENSP00000351671,ENSP00000378118,ENSP00000379110,ENSP00000405533,ENSP00000408984,ENSP00000427279	CCL1,CCL20,CCL3L1,CCL4L1,CCL5,CCL8,CXCL1,CXCL10,CXCL2,IL1B,IL6,IL8
GO.0051674	localization of cell	13	1.33e-06	ENSP00000225842,ENSP00000258743,ENSP00000263341,ENSP00000293272,ENSP00000305651,ENSP00000306512,ENSP00000351671,ENSP00000359073,ENSP00000378118,ENSP00000379110,ENSP00000405533,ENSP00000408984,ENSP00000427279	CCL1,CCL20,CCL3L1,CCL4L1,CCL5,CCL8,CXCL1,CXCL10,CXCL2,IL1B,IL6,IL8,VAV3
GO.0042129	regulation of T cell proliferation	7	1.78e-06	ENSP00000221847,ENSP00000228534,ENSP00000258743,ENSP00000263341,ENSP00000293272,ENSP00000353099,ENSP00000430505	CCL5,EBI3,HLA-DRB1,IDO1,IL1B,IL23A,IL6
GO.0071622	regulation of granulocyte chemotaxis	5	2.69e-06	ENSP00000009530,ENSP00000228534,ENSP00000263341,ENSP00000293272,ENSP00000306512	CCL5,CD74,IL1B,IL23A,IL8
GO.1903036	positive regulation of response to wounding	7	2.76e-06	ENSP00000228534,ENSP00000258743,ENSP00000263341,ENSP00000293272,ENSP00000356438,ENSP00000356999,ENSP00000430505	CCL5,IDO1,IL1B,IL23A,IL6,PTGS2,USF1
GO.0002376	immune system process	18	3.28e-06	ENSP00000225842,ENSP00000228534,ENSP00000245185,ENSP00000258743,ENSP00000263339,ENSP00000293272,ENSP00000306512,ENSP00000330959,ENSP00000351410,ENSP00000351671,ENSP00000353099,ENSP00000378118,ENSP00000379110,ENSP00000381599,ENSP00000391397,ENSP00000405533,ENSP00000408984,ENSP00000427279	CCL1,CCL20,CCL3L1,CCL4L1,CCL5,CCL8,CXCL1,CXCL2,HLA-DRB1,IL1A,IL1R2,IL23A,IL6,IL8,MT1G,MT2A,MX1,PRKAR1A
GO.0006950	response to stress	23	3.28e-06	ENSP00000009530,ENSP00000228534,ENSP00000241337,ENSP00000243347,ENSP00000245185,ENSP00000258743,ENSP00000290649,ENSP00000299502,ENSP00000306512,ENSP00000311469,ENSP00000351410,ENSP00000353099,ENSP00000356999,ENSP00000359073,ENSP00000372295,ENSP00000378118,ENSP00000379110,ENSP00000381599,ENSP00000405533,ENSP00000408984,ENSP00000427279,ENSP00000430505,ENSP00000457733	AMFR,CCL3L1,CCL4L1,CCL8,CD74,CXCL1,CXCL2,GJB2,GSTM1,GSTM2,HLA-DRB1,IDO1,IL23A,IL6,IL8,MT2A,MX1,PRKAR1A,SERPINB2,SLC25A24,TNFAIP6,USF1,VAV3
GO.0045785	positive regulation of cell adhesion	9	4.99e-06	ENSP00000009530,ENSP00000221847,ENSP00000228534,ENSP00000258743,ENSP00000263341,ENSP00000293272,ENSP00000306157,ENSP00000353099,ENSP00000359073	CCL5,CD74,EBI3,HLA-DRB1,IL1B,IL23A,IL6,IL7R,VAV3
GO.0007166	cell surface receptor signaling pathway	18	5.49e-06	ENSP00000009530,ENSP00000221847,ENSP00000245185,ENSP00000258743,ENSP00000263339,ENSP00000263341,ENSP00000293272,ENSP00000305651,ENSP00000306157,ENSP00000306512,ENSP00000330959,ENSP00000351255,ENSP00000351410,ENSP00000353099,ENSP00000360269,ENSP00000379110,ENSP00000381599,ENSP00000427279	CCL5,CD74,CXCL1,CXCL10,CXCL2,EBI3,HLA-DRB1,IL1A,IL1B,IL1R2,IL6,IL7R,IL8,MT2A,MX1,PRKAR1A,STAT4,TACSTD2
GO.0070098	chemokine-mediated signaling pathway	5	5.54e-06	ENSP00000293272,ENSP00000305651,ENSP00000306512,ENSP00000379110,ENSP00000427279	CCL5,CXCL1,CXCL10,CXCL2,IL8
GO.0048519	negative regulation of biological process	25	5.95e-06	ENSP00000009530,ENSP00000228534,ENSP00000241337,ENSP00000243347,ENSP00000245185,ENSP00000258743,ENSP00000263339,ENSP00000263341,ENSP00000293272,ENSP00000299502,ENSP00000305651,ENSP00000306157,ENSP00000306512,ENSP00000307706,ENSP00000351410,ENSP00000353099,ENSP00000356438,ENSP00000356999,ENSP00000360269,ENSP00000378118,ENSP00000379110,ENSP00000381599,ENSP00000391397,ENSP00000408984,ENSP00000430505	CCL3L1,CCL5,CCL8,CD74,CXCL1,CXCL10,GSTM2,HLA-DRB1,IDO1,IL1A,IL1B,IL23A,IL6,IL7R,IL8,MT1E,MT1G,MT2A,MX1,PRKAR1A,PTGS2,SERPINB2,TACSTD2,TNFAIP6,USF1
GO.0050729	positive regulation of inflammatory response	6	6.16e-06	ENSP00000228534,ENSP00000258743,ENSP00000263341,ENSP00000293272,ENSP00000356438,ENSP00000430505	CCL5,IDO1,IL1B,IL23A,IL6,PTGS2
GO.0001819	positive regulation of cytokine production	9	7.57e-06	ENSP00000009530,ENSP00000221847,ENSP00000228534,ENSP00000258743,ENSP00000263339,ENSP00000263341,ENSP00000351671,ENSP00000356438,ENSP00000430505	CCL20,CD74,EBI3,IDO1,IL1A,IL1B,IL23A,IL6,PTGS2
GO.0051716	cellular response to stimulus	29	9.56e-06	ENSP00000009530,ENSP00000221847,ENSP00000225842,ENSP00000241337,ENSP00000243347,ENSP00000245185,ENSP00000258743,ENSP00000263339,ENSP00000263341,ENSP00000290649,ENSP00000293272,ENSP00000306157,ENSP00000306512,ENSP00000307706,ENSP00000311469,ENSP00000330959,ENSP00000351410,ENSP00000353099,ENSP00000356999,ENSP00000360269,ENSP00000372295,ENSP00000378118,ENSP00000379110,ENSP00000381599,ENSP00000391397…	AMFR,CCL1,CCL3L1,CCL4L1,CCL5,CCL8,CD74,CXCL1,CXCL2,EBI3,GJB2,GSTM1,GSTM2,HLA-DRB1,IL1A,IL1B,IL1R2,IL6,IL7R,IL8,MT1E,MT1G,MT2A,MX1,PRKAR1A,SLC25A24,TACSTD2,TNFAIP6,USF1
GO.0090087	regulation of peptide transport	8	9.94e-06	ENSP00000009530,ENSP00000228534,ENSP00000263341,ENSP00000293272,ENSP00000351410,ENSP00000353099,ENSP00000356438,ENSP00000357624	CCL5,CD74,HLA-DRB1,IL1B,IL23A,MARCKS,PRKAR1A,PTGS2
GO.1903034	regulation of response to wounding	9	1.06e-05	ENSP00000228534,ENSP00000243347,ENSP00000258743,ENSP00000263341,ENSP00000293272,ENSP00000299502,ENSP00000356438,ENSP00000356999,ENSP00000430505	CCL5,IDO1,IL1B,IL23A,IL6,PTGS2,SERPINB2,TNFAIP6,USF1
GO.0030595	leukocyte chemotaxis	6	1.12e-05	ENSP00000258743,ENSP00000263341,ENSP00000293272,ENSP00000305651,ENSP00000306512,ENSP00000359073	CCL5,CXCL10,IL1B,IL6,IL8,VAV3
GO.0001817	regulation of cytokine production	10	1.36e-05	ENSP00000009530,ENSP00000221847,ENSP00000228534,ENSP00000258743,ENSP00000263339,ENSP00000263341,ENSP00000351671,ENSP00000353099,ENSP00000356438,ENSP00000430505	CCL20,CD74,EBI3,HLA-DRB1,IDO1,IL1A,IL1B,IL23A,IL6,PTGS2
GO.0090023	positive regulation of neutrophil chemotaxis	4	1.64e-05	ENSP00000009530,ENSP00000228534,ENSP00000263341,ENSP00000306512	CD74,IL1B,IL23A,IL8
GO.0032879	regulation of localization	18	2.24e-05	ENSP00000009530,ENSP00000228534,ENSP00000241337,ENSP00000258743,ENSP00000263339,ENSP00000263341,ENSP00000293272,ENSP00000305651,ENSP00000306512,ENSP00000351410,ENSP00000351671,ENSP00000353099,ENSP00000356438,ENSP00000357624,ENSP00000360269,ENSP00000378118,ENSP00000379110,ENSP00000427279	CCL20,CCL5,CCL8,CD74,CXCL1,CXCL10,CXCL2,GSTM2,HLA-DRB1,IL1A,IL1B,IL23A,IL6,IL8,MARCKS,PRKAR1A,PTGS2,TACSTD2
GO.0006928	movement of cell or subcellular component	14	2.85e-05	ENSP00000225842,ENSP00000258743,ENSP00000263341,ENSP00000290649,ENSP00000293272,ENSP00000305651,ENSP00000306512,ENSP00000351671,ENSP00000356438,ENSP00000378118,ENSP00000379110,ENSP00000405533,ENSP00000408984,ENSP00000427279	AMFR,CCL1,CCL20,CCL3L1,CCL4L1,CCL5,CCL8,CXCL1,CXCL10,CXCL2,IL1B,IL6,IL8,PTGS2
GO.0045765	regulation of angiogenesis	7	2.85e-05	ENSP00000258743,ENSP00000263339,ENSP00000263341,ENSP00000293272,ENSP00000305651,ENSP00000306512,ENSP00000356438	CCL5,CXCL10,IL1A,IL1B,IL6,IL8,PTGS2
GO.0051239	regulation of multicellular organismal process	18	3.35e-05	ENSP00000009530,ENSP00000221847,ENSP00000228534,ENSP00000241337,ENSP00000258743,ENSP00000263339,ENSP00000263341,ENSP00000293272,ENSP00000299502,ENSP00000305651,ENSP00000306157,ENSP00000306512,ENSP00000351671,ENSP00000353099,ENSP00000356438,ENSP00000356999,ENSP00000360269,ENSP00000430505	CCL20,CCL5,CD74,CXCL10,EBI3,GSTM2,HLA-DRB1,IDO1,IL1A,IL1B,IL23A,IL6,IL7R,IL8,PTGS2,SERPINB2,TACSTD2,USF1
GO.0002675	positive regulation of acute inflammatory response	4	3.87e-05	ENSP00000258743,ENSP00000263341,ENSP00000293272,ENSP00000356438	CCL5,IL1B,IL6,PTGS2
GO.0071222	cellular response to lipopolysaccharide	6	4.47e-05	ENSP00000258743,ENSP00000263341,ENSP00000293272,ENSP00000305651,ENSP00000306512,ENSP00000351671	CCL20,CCL5,CXCL10,IL1B,IL6,IL8
GO.0045582	positive regulation of T cell differentiation	5	4.58e-05	ENSP00000009530,ENSP00000228534,ENSP00000258743,ENSP00000263341,ENSP00000306157	CD74,IL1B,IL23A,IL6,IL7R
GO.1902107	positive regulation of leukocyte differentiation	6	4.58e-05	ENSP00000009530,ENSP00000228534,ENSP00000258743,ENSP00000263341,ENSP00000293272,ENSP00000306157	CCL5,CD74,IL1B,IL23A,IL6,IL7R
GO.0031622	positive regulation of fever generation	3	4.97e-05	ENSP00000263341,ENSP00000293272,ENSP00000356438	CCL5,IL1B,PTGS2
GO.0050896	response to stimulus	30	4.97e-05	ENSP00000009530,ENSP00000221847,ENSP00000228534,ENSP00000241337,ENSP00000243347,ENSP00000245185,ENSP00000258743,ENSP00000263339,ENSP00000263341,ENSP00000290649,ENSP00000293272,ENSP00000299502,ENSP00000306157,ENSP00000306512,ENSP00000307706,ENSP00000311469,ENSP00000330959,ENSP00000351410,ENSP00000353099,ENSP00000356999,ENSP00000360269,ENSP00000372295,ENSP00000378118,ENSP00000379110,ENSP00000381599…	AMFR,CCL4L1,CCL5,CCL8,CD74,CXCL1,CXCL2,EBI3,GJB2,GSTM1,GSTM2,HLA-DRB1,IDO1,IL1A,IL1B,IL1R2,IL23A,IL6,IL7R,IL8,MT1E,MT1G,MT2A,MX1,PRKAR1A,SERPINB2,SLC25A24,TACSTD2,TNFAIP6,USF1
GO.0010574	regulation of vascular endothelial growth factor production	4	7.55e-05	ENSP00000258743,ENSP00000263339,ENSP00000263341,ENSP00000356438	IL1A,IL1B,IL6,PTGS2
GO.0042102	positive regulation of T cell proliferation	5	7.62e-05	ENSP00000221847,ENSP00000228534,ENSP00000258743,ENSP00000263341,ENSP00000293272	CCL5,EBI3,IL1B,IL23A,IL6
GO.0008285	negative regulation of cell proliferation	10	8.51e-05	ENSP00000258743,ENSP00000263339,ENSP00000263341,ENSP00000306512,ENSP00000353099,ENSP00000356438,ENSP00000378118,ENSP00000379110,ENSP00000408984,ENSP00000430505	CCL3L1,CCL8,CXCL1,HLA-DRB1,IDO1,IL1A,IL1B,IL6,IL8,PTGS2
GO.0097529	myeloid leukocyte migration	5	9.11e-05	ENSP00000258743,ENSP00000263341,ENSP00000293272,ENSP00000306512,ENSP00000359073	CCL5,IL1B,IL6,IL8,VAV3
GO.0008283	cell proliferation	10	0.000112	ENSP00000009530,ENSP00000221847,ENSP00000228534,ENSP00000258743,ENSP00000263339,ENSP00000306157,ENSP00000351255,ENSP00000351410,ENSP00000360269,ENSP00000379110	CD74,CXCL1,EBI3,IL1A,IL23A,IL6,IL7R,PRKAR1A,STAT4,TACSTD2
GO.0050727	regulation of inflammatory response	7	0.000116	ENSP00000228534,ENSP00000243347,ENSP00000258743,ENSP00000263341,ENSP00000293272,ENSP00000356438,ENSP00000430505	CCL5,IDO1,IL1B,IL23A,IL6,PTGS2,TNFAIP6
GO.0007154	cell communication	25	0.000133	ENSP00000009530,ENSP00000221847,ENSP00000225842,ENSP00000241337,ENSP00000243347,ENSP00000245185,ENSP00000258743,ENSP00000263339,ENSP00000263341,ENSP00000290649,ENSP00000293272,ENSP00000305651,ENSP00000306157,ENSP00000306512,ENSP00000330959,ENSP00000351410,ENSP00000351671,ENSP00000353099,ENSP00000356999,ENSP00000360269,ENSP00000372295,ENSP00000378118,ENSP00000379110,ENSP00000381599,ENSP00000427279	AMFR,CCL1,CCL20,CCL5,CCL8,CD74,CXCL1,CXCL10,CXCL2,EBI3,GJB2,GSTM2,HLA-DRB1,IL1A,IL1B,IL1R2,IL6,IL7R,IL8,MT2A,MX1,PRKAR1A,TACSTD2,TNFAIP6,USF1
GO.0042035	regulation of cytokine biosynthetic process	5	0.000186	ENSP00000221847,ENSP00000258743,ENSP00000263339,ENSP00000263341,ENSP00000351671	CCL20,EBI3,IL1A,IL1B,IL6
GO.0051240	positive regulation of multicellular organismal process	13	0.000191	ENSP00000009530,ENSP00000221847,ENSP00000228534,ENSP00000258743,ENSP00000263339,ENSP00000263341,ENSP00000293272,ENSP00000306157,ENSP00000306512,ENSP00000351671,ENSP00000356438,ENSP00000356999,ENSP00000430505	CCL20,CCL5,CD74,EBI3,IDO1,IL1A,IL1B,IL23A,IL6,IL7R,IL8,PTGS2,USF1
GO.0009605	response to external stimulus	15	0.000238	ENSP00000225842,ENSP00000228534,ENSP00000258743,ENSP00000293272,ENSP00000306512,ENSP00000353099,ENSP00000356438,ENSP00000356999,ENSP00000378118,ENSP00000379110,ENSP00000381599,ENSP00000405533,ENSP00000408984,ENSP00000427279,ENSP00000430505	CCL1,CCL3L1,CCL4L1,CCL5,CCL8,CXCL1,CXCL2,HLA-DRB1,IDO1,IL23A,IL6,IL8,MX1,PTGS2,USF1
GO.0010035	response to inorganic substance	8	0.000273	ENSP00000245185,ENSP00000258743,ENSP00000263339,ENSP00000263341,ENSP00000307706,ENSP00000356438,ENSP00000391397,ENSP00000457733	IL1A,IL1B,IL6,MT1E,MT1G,MT2A,PTGS2,SLC25A24
GO.0010038	response to metal ion	7	0.000273	ENSP00000245185,ENSP00000258743,ENSP00000263339,ENSP00000307706,ENSP00000356438,ENSP00000391397,ENSP00000457733	IL1A,IL6,MT1E,MT1G,MT2A,PTGS2,SLC25A24
GO.0048584	positive regulation of response to stimulus	15	0.000278	ENSP00000009530,ENSP00000228534,ENSP00000258743,ENSP00000263339,ENSP00000263341,ENSP00000293272,ENSP00000305651,ENSP00000306512,ENSP00000353099,ENSP00000356438,ENSP00000356999,ENSP00000359073,ENSP00000379110,ENSP00000427279,ENSP00000430505	CCL5,CD74,CXCL1,CXCL10,CXCL2,HLA-DRB1,IDO1,IL1A,IL1B,IL23A,IL6,IL8,PTGS2,USF1,VAV3
GO.0044700	single organism signaling	24	0.000343	ENSP00000009530,ENSP00000221847,ENSP00000225842,ENSP00000241337,ENSP00000243347,ENSP00000245185,ENSP00000258743,ENSP00000263339,ENSP00000263341,ENSP00000290649,ENSP00000293272,ENSP00000305651,ENSP00000306157,ENSP00000306512,ENSP00000330959,ENSP00000351410,ENSP00000351671,ENSP00000353099,ENSP00000360269,ENSP00000372295,ENSP00000378118,ENSP00000379110,ENSP00000381599,ENSP00000427279	AMFR,CCL1,CCL20,CCL5,CCL8,CD74,CXCL1,CXCL10,CXCL2,EBI3,GJB2,GSTM2,HLA-DRB1,IL1A,IL1B,IL1R2,IL6,IL7R,IL8,MT2A,MX1,PRKAR1A,TACSTD2,TNFAIP6
GO.0002830	positive regulation of type 2 immune response	3	0.000406	ENSP00000009530,ENSP00000258743,ENSP00000430505	CD74,IDO1,IL6
GO.0007165	signal transduction	23	0.000449	ENSP00000009530,ENSP00000221847,ENSP00000225842,ENSP00000241337,ENSP00000243347,ENSP00000245185,ENSP00000258743,ENSP00000263339,ENSP00000263341,ENSP00000290649,ENSP00000293272,ENSP00000305651,ENSP00000306157,ENSP00000306512,ENSP00000330959,ENSP00000351410,ENSP00000351671,ENSP00000353099,ENSP00000360269,ENSP00000378118,ENSP00000379110,ENSP00000381599,ENSP00000427279	AMFR,CCL1,CCL20,CCL5,CCL8,CD74,CXCL1,CXCL10,CXCL2,EBI3,GSTM2,HLA-DRB1,IL1A,IL1B,IL1R2,IL6,IL7R,IL8,MT2A,MX1,PRKAR1A,TACSTD2,TNFAIP6
GO.0045766	positive regulation of angiogenesis	5	0.000453	ENSP00000263339,ENSP00000263341,ENSP00000293272,ENSP00000306512,ENSP00000356438	CCL5,IL1A,IL1B,IL8,PTGS2
GO.0001775	cell activation	9	0.000469	ENSP00000221847,ENSP00000228534,ENSP00000258743,ENSP00000293272,ENSP00000305651,ENSP00000306157,ENSP00000306512,ENSP00000359073,ENSP00000391397	CCL5,CXCL10,EBI3,IL23A,IL6,IL7R,IL8,MT1G,VAV3
GO.1990267	response to transition metal nanoparticle	5	0.000469	ENSP00000245185,ENSP00000263339,ENSP00000307706,ENSP00000356438,ENSP00000391397	IL1A,MT1E,MT1G,MT2A,PTGS2
GO.0071621	granulocyte chemotaxis	4	0.000478	ENSP00000263341,ENSP00000293272,ENSP00000306512,ENSP00000359073	CCL5,IL1B,IL8,VAV3
GO.0002791	regulation of peptide secretion	6	0.000537	ENSP00000009530,ENSP00000263341,ENSP00000293272,ENSP00000351410,ENSP00000353099,ENSP00000357624	CCL5,CD74,HLA-DRB1,IL1B,MARCKS,PRKAR1A
GO.0071294	cellular response to zinc ion	3	0.000588	ENSP00000245185,ENSP00000307706,ENSP00000391397	MT1E,MT1G,MT2A
GO.0042108	positive regulation of cytokine biosynthetic process	4	0.000726	ENSP00000221847,ENSP00000263339,ENSP00000263341,ENSP00000351671	CCL20,EBI3,IL1A,IL1B
GO.0048583	regulation of response to stimulus	19	0.000726	ENSP00000009530,ENSP00000228534,ENSP00000243347,ENSP00000258743,ENSP00000263339,ENSP00000263341,ENSP00000293272,ENSP00000299502,ENSP00000305651,ENSP00000306157,ENSP00000306512,ENSP00000353099,ENSP00000356438,ENSP00000356999,ENSP00000359073,ENSP00000377055,ENSP00000379110,ENSP00000427279,ENSP00000430505	CCL5,CD74,CXCL1,CXCL10,CXCL2,HLA-DRB1,IDO1,IL1A,IL1B,IL23A,IL6,IL7R,IL8,PRCP,PTGS2,SERPINB2,TNFAIP6,USF1,VAV3
GO.0009615	response to virus	6	0.00086	ENSP00000228534,ENSP00000258743,ENSP00000293272,ENSP00000305651,ENSP00000378118,ENSP00000381599	CCL5,CCL8,CXCL10,IL23A,IL6,MX1
GO.0032844	regulation of homeostatic process	7	0.000887	ENSP00000009530,ENSP00000241337,ENSP00000263341,ENSP00000293272,ENSP00000305651,ENSP00000353099,ENSP00000356438	CCL5,CD74,CXCL10,GSTM2,HLA-DRB1,IL1B,PTGS2
GO.0042537	benzene-containing compound metabolic process	3	0.000926	ENSP00000241337,ENSP00000311469,ENSP00000430505	GSTM1,GSTM2,IDO1
GO.0051094	positive regulation of developmental process	11	0.000926	ENSP00000009530,ENSP00000228534,ENSP00000258743,ENSP00000263339,ENSP00000263341,ENSP00000293272,ENSP00000306157,ENSP00000306512,ENSP00000356438,ENSP00000360269,ENSP00000430505	CCL5,CD74,IDO1,IL1A,IL1B,IL23A,IL6,IL7R,IL8,PTGS2,TACSTD2
GO.2000406	positive regulation of T cell migration	3	0.000926	ENSP00000293272,ENSP00000305651,ENSP00000351671	CCL20,CCL5,CXCL10
GO.0050708	regulation of protein secretion	7	0.00114	ENSP00000258743,ENSP00000263339,ENSP00000263341,ENSP00000293272,ENSP00000351410,ENSP00000353099,ENSP00000357624	CCL5,HLA-DRB1,IL1A,IL1B,IL6,MARCKS,PRKAR1A
GO.0046883	regulation of hormone secretion	6	0.00125	ENSP00000258743,ENSP00000263341,ENSP00000293272,ENSP00000351410,ENSP00000353099,ENSP00000357624	CCL5,HLA-DRB1,IL1B,IL6,MARCKS,PRKAR1A
GO.0051223	regulation of protein transport	9	0.00135	ENSP00000228534,ENSP00000258743,ENSP00000263339,ENSP00000263341,ENSP00000293272,ENSP00000351410,ENSP00000353099,ENSP00000356438,ENSP00000357624	CCL5,HLA-DRB1,IL1A,IL1B,IL23A,IL6,MARCKS,PRKAR1A,PTGS2
GO.0051384	response to glucocorticoid	5	0.00135	ENSP00000225842,ENSP00000258743,ENSP00000263341,ENSP00000293272,ENSP00000356438	CCL1,CCL5,IL1B,IL6,PTGS2
GO.0051704	multi-organism process	15	0.00135	ENSP00000225842,ENSP00000228534,ENSP00000258743,ENSP00000263341,ENSP00000293272,ENSP00000306512,ENSP00000351671,ENSP00000353099,ENSP00000356438,ENSP00000356999,ENSP00000372295,ENSP00000378118,ENSP00000379110,ENSP00000381599,ENSP00000427279	CCL1,CCL20,CCL5,CCL8,CXCL1,CXCL2,GJB2,HLA-DRB1,IL1B,IL23A,IL6,IL8,MX1,PTGS2,USF1
GO.0070458	cellular detoxification of nitrogen compound	2	0.00135	ENSP00000241337,ENSP00000311469	GSTM1,GSTM2
GO.0002526	acute inflammatory response	4	0.00138	ENSP00000258743,ENSP00000263339,ENSP00000263341,ENSP00000377055	IL1A,IL1B,IL6,PRCP
GO.0045321	leukocyte activation	7	0.00138	ENSP00000221847,ENSP00000228534,ENSP00000258743,ENSP00000293272,ENSP00000306157,ENSP00000306512,ENSP00000391397	CCL5,EBI3,IL23A,IL6,IL7R,IL8,MT1G
GO.0050778	positive regulation of immune response	8	0.00138	ENSP00000009530,ENSP00000228534,ENSP00000258743,ENSP00000263341,ENSP00000293272,ENSP00000353099,ENSP00000359073,ENSP00000430505	CCL5,CD74,HLA-DRB1,IDO1,IL1B,IL23A,IL6,VAV3
GO.0007159	leukocyte cell-cell adhesion	6	0.00149	ENSP00000221847,ENSP00000228534,ENSP00000258743,ENSP00000263341,ENSP00000293272,ENSP00000306157	CCL5,EBI3,IL1B,IL23A,IL6,IL7R
GO.0032846	positive regulation of homeostatic process	5	0.00151	ENSP00000263341,ENSP00000293272,ENSP00000305651,ENSP00000353099,ENSP00000356438	CCL5,CXCL10,HLA-DRB1,IL1B,PTGS2
GO.0060341	regulation of cellular localization	11	0.00162	ENSP00000228534,ENSP00000241337,ENSP00000258743,ENSP00000263339,ENSP00000263341,ENSP00000293272,ENSP00000305651,ENSP00000351410,ENSP00000353099,ENSP00000356438,ENSP00000357624	CCL5,CXCL10,GSTM2,HLA-DRB1,IL1A,IL1B,IL23A,IL6,MARCKS,PRKAR1A,PTGS2
GO.0042346	positive regulation of NF-kappaB import into nucleus	3	0.0017	ENSP00000228534,ENSP00000263341,ENSP00000356438	IL1B,IL23A,PTGS2
GO.0051241	negative regulation of multicellular organismal process	10	0.0017	ENSP00000009530,ENSP00000228534,ENSP00000258743,ENSP00000263341,ENSP00000299502,ENSP00000305651,ENSP00000353099,ENSP00000356438,ENSP00000360269,ENSP00000430505	CD74,CXCL10,HLA-DRB1,IDO1,IL1B,IL23A,IL6,PTGS2,SERPINB2,TACSTD2
GO.0048522	positive regulation of cellular process	21	0.00197	ENSP00000009530,ENSP00000221847,ENSP00000228534,ENSP00000241337,ENSP00000258743,ENSP00000263339,ENSP00000263341,ENSP00000293272,ENSP00000305651,ENSP00000306157,ENSP00000306512,ENSP00000351255,ENSP00000351410,ENSP00000353099,ENSP00000356438,ENSP00000356999,ENSP00000360269,ENSP00000378118,ENSP00000379110,ENSP00000427279,ENSP00000430505	CCL5,CCL8,CD74,CXCL1,CXCL10,CXCL2,EBI3,GSTM2,HLA-DRB1,IDO1,IL1A,IL1B,IL23A,IL6,IL7R,IL8,PRKAR1A,PTGS2,STAT4,TACSTD2,USF1
GO.0009636	response to toxic substance	5	0.0021	ENSP00000241337,ENSP00000258743,ENSP00000263341,ENSP00000293272,ENSP00000311469	CCL5,GSTM1,GSTM2,IL1B,IL6
GO.0010575	positive regulation of vascular endothelial growth factor production	3	0.0021	ENSP00000263339,ENSP00000263341,ENSP00000356438	IL1A,IL1B,PTGS2
GO.0033280	response to vitamin D	3	0.0021	ENSP00000263341,ENSP00000305651,ENSP00000356438	CXCL10,IL1B,PTGS2
GO.0033993	response to lipid	9	0.0021	ENSP00000225842,ENSP00000258743,ENSP00000306512,ENSP00000351671,ENSP00000356438,ENSP00000372295,ENSP00000379110,ENSP00000427279,ENSP00000430505	CCL1,CCL20,CXCL1,CXCL2,GJB2,IDO1,IL6,IL8,PTGS2
GO.0002252	immune effector process	7	0.00224	ENSP00000009530,ENSP00000228534,ENSP00000258743,ENSP00000305651,ENSP00000353099,ENSP00000359073,ENSP00000381599	CD74,CXCL10,HLA-DRB1,IL23A,IL6,MX1,VAV3
GO.0001660	fever generation	2	0.0023	ENSP00000263339,ENSP00000263341	IL1A,IL1B
GO.0008284	positive regulation of cell proliferation	9	0.0023	ENSP00000009530,ENSP00000221847,ENSP00000228534,ENSP00000258743,ENSP00000263341,ENSP00000293272,ENSP00000305651,ENSP00000356438,ENSP00000359073	CCL5,CD74,CXCL10,EBI3,IL1B,IL23A,IL6,PTGS2,VAV3
GO.0018916	nitrobenzene metabolic process	2	0.0023	ENSP00000241337,ENSP00000311469	GSTM1,GSTM2
GO.0070229	negative regulation of lymphocyte apoptotic process	3	0.0023	ENSP00000009530,ENSP00000293272,ENSP00000430505	CCL5,CD74,IDO1
GO.0007584	response to nutrient	5	0.00235	ENSP00000263341,ENSP00000293272,ENSP00000305651,ENSP00000356438,ENSP00000356999	CCL5,CXCL10,IL1B,PTGS2,USF1
GO.0050776	regulation of immune response	9	0.00235	ENSP00000009530,ENSP00000228534,ENSP00000258743,ENSP00000263341,ENSP00000293272,ENSP00000306157,ENSP00000353099,ENSP00000359073,ENSP00000430505	CCL5,CD74,HLA-DRB1,IDO1,IL1B,IL23A,IL6,IL7R,VAV3
GO.0033273	response to vitamin	4	0.00239	ENSP00000263341,ENSP00000293272,ENSP00000305651,ENSP00000356438	CCL5,CXCL10,IL1B,PTGS2
GO.0032649	regulation of interferon-gamma production	4	0.0025	ENSP00000221847,ENSP00000228534,ENSP00000263341,ENSP00000353099	EBI3,HLA-DRB1,IL1B,IL23A
GO.2000026	regulation of multicellular organismal development	12	0.00274	ENSP00000009530,ENSP00000228534,ENSP00000258743,ENSP00000263339,ENSP00000263341,ENSP00000293272,ENSP00000305651,ENSP00000306157,ENSP00000306512,ENSP00000356438,ENSP00000360269,ENSP00000430505	CCL5,CD74,CXCL10,IDO1,IL1A,IL1B,IL23A,IL6,IL7R,IL8,PTGS2,TACSTD2
GO.0050796	regulation of insulin secretion	5	0.00297	ENSP00000263341,ENSP00000293272,ENSP00000351410,ENSP00000353099,ENSP00000357624	CCL5,HLA-DRB1,IL1B,MARCKS,PRKAR1A
GO.0048878	chemical homeostasis	9	0.00344	ENSP00000225842,ENSP00000245185,ENSP00000258743,ENSP00000263341,ENSP00000293272,ENSP00000351410,ENSP00000356999,ENSP00000377055,ENSP00000378118	CCL1,CCL5,CCL8,IL1B,IL6,MT2A,PRCP,PRKAR1A,USF1
GO.0042307	positive regulation of protein import into nucleus	4	0.00366	ENSP00000228534,ENSP00000258743,ENSP00000263341,ENSP00000356438	IL1B,IL23A,IL6,PTGS2
GO.0051046	regulation of secretion	8	0.00377	ENSP00000009530,ENSP00000258743,ENSP00000263339,ENSP00000263341,ENSP00000293272,ENSP00000351410,ENSP00000353099,ENSP00000357624	CCL5,CD74,HLA-DRB1,IL1A,IL1B,IL6,MARCKS,PRKAR1A
GO.0097305	response to alcohol	6	0.00379	ENSP00000258743,ENSP00000263341,ENSP00000293272,ENSP00000305651,ENSP00000356438,ENSP00000372295	CCL5,CXCL10,GJB2,IL1B,IL6,PTGS2
GO.0051050	positive regulation of transport	9	0.00414	ENSP00000228534,ENSP00000241337,ENSP00000258743,ENSP00000263339,ENSP00000263341,ENSP00000293272,ENSP00000305651,ENSP00000353099,ENSP00000356438	CCL5,CXCL10,GSTM2,HLA-DRB1,IL1A,IL1B,IL23A,IL6,PTGS2
GO.0045429	positive regulation of nitric oxide biosynthetic process	3	0.00457	ENSP00000258743,ENSP00000263341,ENSP00000356438	IL1B,IL6,PTGS2
GO.0032653	regulation of interleukin-10 production	3	0.00495	ENSP00000228534,ENSP00000353099,ENSP00000430505	HLA-DRB1,IDO1,IL23A
GO.0010535	positive regulation of activation of JAK2 kinase activity	2	0.00512	ENSP00000228534,ENSP00000293272	CCL5,IL23A
GO.0006979	response to oxidative stress	6	0.00542	ENSP00000258743,ENSP00000263341,ENSP00000293272,ENSP00000356438,ENSP00000372295,ENSP00000457733	CCL5,GJB2,IL1B,IL6,PTGS2,SLC25A24
GO.0080134	regulation of response to stress	11	0.00613	ENSP00000009530,ENSP00000228534,ENSP00000243347,ENSP00000258743,ENSP00000263339,ENSP00000263341,ENSP00000293272,ENSP00000299502,ENSP00000356438,ENSP00000356999,ENSP00000430505	CCL5,CD74,IDO1,IL1A,IL1B,IL23A,IL6,PTGS2,SERPINB2,TNFAIP6,USF1
GO.0002709	regulation of T cell mediated immunity	3	0.0069	ENSP00000228534,ENSP00000263341,ENSP00000306157	IL1B,IL23A,IL7R
GO.0006953	acute-phase response	3	0.0069	ENSP00000258743,ENSP00000263339,ENSP00000263341	IL1A,IL1B,IL6
GO.0002460	adaptive immune response based on somatic recombination of immune receptors built from immunoglobulin superfamily domains	4	0.00707	ENSP00000009530,ENSP00000221847,ENSP00000258743,ENSP00000353099	CD74,EBI3,HLA-DRB1,IL6
GO.0030593	neutrophil chemotaxis	3	0.00731	ENSP00000263341,ENSP00000306512,ENSP00000359073	IL1B,IL8,VAV3
GO.0051049	regulation of transport	12	0.00747	ENSP00000009530,ENSP00000228534,ENSP00000241337,ENSP00000258743,ENSP00000263339,ENSP00000263341,ENSP00000293272,ENSP00000305651,ENSP00000351410,ENSP00000353099,ENSP00000356438,ENSP00000357624	CCL5,CD74,CXCL10,GSTM2,HLA-DRB1,IL1A,IL1B,IL23A,IL6,MARCKS,PRKAR1A,PTGS2
GO.0034612	response to tumor necrosis factor	4	0.00761	ENSP00000258743,ENSP00000293272,ENSP00000306512,ENSP00000356438	CCL5,IL6,IL8,PTGS2
GO.0045937	positive regulation of phosphate metabolic process	9	0.00761	ENSP00000009530,ENSP00000228534,ENSP00000258743,ENSP00000263339,ENSP00000263341,ENSP00000293272,ENSP00000305651,ENSP00000351410,ENSP00000359073	CCL5,CD74,CXCL10,IL1A,IL1B,IL23A,IL6,PRKAR1A,VAV3
GO.0070486	leukocyte aggregation	5	0.00761	ENSP00000221847,ENSP00000228534,ENSP00000258743,ENSP00000263341,ENSP00000306157	EBI3,IL1B,IL23A,IL6,IL7R
GO.0043279	response to alkaloid	4	0.00769	ENSP00000241337,ENSP00000258743,ENSP00000263341,ENSP00000293272	CCL5,GSTM2,IL1B,IL6
GO.0071248	cellular response to metal ion	4	0.00769	ENSP00000245185,ENSP00000307706,ENSP00000391397,ENSP00000457733	MT1E,MT1G,MT2A,SLC25A24
GO.0035234	ectopic germ cell programmed cell death	2	0.00841	ENSP00000263339,ENSP00000263341	IL1A,IL1B
GO.0046635	positive regulation of alpha-beta T cell activation	3	0.00841	ENSP00000221847,ENSP00000228534,ENSP00000258743	EBI3,IL23A,IL6
GO.0002676	regulation of chronic inflammatory response	2	0.0105	ENSP00000293272,ENSP00000430505	CCL5,IDO1
GO.0048661	positive regulation of smooth muscle cell proliferation	3	0.0106	ENSP00000258743,ENSP00000293272,ENSP00000356438	CCL5,IL6,PTGS2
GO.0048545	response to steroid hormone	6	0.0112	ENSP00000225842,ENSP00000258743,ENSP00000263341,ENSP00000293272,ENSP00000356438,ENSP00000372295	CCL1,CCL5,GJB2,IL1B,IL6,PTGS2
GO.0045597	positive regulation of cell differentiation	8	0.012	ENSP00000009530,ENSP00000228534,ENSP00000258743,ENSP00000263341,ENSP00000293272,ENSP00000306157,ENSP00000356438,ENSP00000360269	CCL5,CD74,IL1B,IL23A,IL6,IL7R,PTGS2,TACSTD2
GO.1901654	response to ketone	4	0.012	ENSP00000258743,ENSP00000263341,ENSP00000293272,ENSP00000372295	CCL5,GJB2,IL1B,IL6
GO.0070374	positive regulation of ERK1 and ERK2 cascade	4	0.0122	ENSP00000009530,ENSP00000258743,ENSP00000263339,ENSP00000263341	CD74,IL1A,IL1B,IL6
GO.0071347	cellular response to interleukin-1	3	0.0122	ENSP00000258743,ENSP00000293272,ENSP00000306512	CCL5,IL6,IL8
GO.1903651	positive regulation of cytoplasmic transport	5	0.0122	ENSP00000228534,ENSP00000258743,ENSP00000263341,ENSP00000305651,ENSP00000356438	CXCL10,IL1B,IL23A,IL6,PTGS2
GO.0042178	xenobiotic catabolic process	2	0.0125	ENSP00000241337,ENSP00000311469	GSTM1,GSTM2
GO.0032729	positive regulation of interferon-gamma production	3	0.0127	ENSP00000221847,ENSP00000228534,ENSP00000263341	EBI3,IL1B,IL23A
GO.0042531	positive regulation of tyrosine phosphorylation of STAT protein	3	0.0127	ENSP00000228534,ENSP00000258743,ENSP00000293272	CCL5,IL23A,IL6
GO.0051222	positive regulation of protein transport	6	0.0127	ENSP00000228534,ENSP00000258743,ENSP00000263339,ENSP00000263341,ENSP00000353099,ENSP00000356438	HLA-DRB1,IL1A,IL1B,IL23A,IL6,PTGS2
GO.0031667	response to nutrient levels	6	0.0129	ENSP00000258743,ENSP00000263341,ENSP00000293272,ENSP00000305651,ENSP00000356438,ENSP00000356999	CCL5,CXCL10,IL1B,IL6,PTGS2,USF1
GO.1902533	positive regulation of intracellular signal transduction	8	0.013	ENSP00000009530,ENSP00000228534,ENSP00000258743,ENSP00000263339,ENSP00000263341,ENSP00000293272,ENSP00000305651,ENSP00000356438	CCL5,CD74,CXCL10,IL1A,IL1B,IL23A,IL6,PTGS2
GO.0042592	homeostatic process	10	0.0133	ENSP00000225842,ENSP00000245185,ENSP00000263339,ENSP00000263341,ENSP00000293272,ENSP00000306157,ENSP00000351410,ENSP00000356999,ENSP00000377055,ENSP00000378118	CCL1,CCL5,CCL8,IL1A,IL1B,IL7R,MT2A,PRCP,PRKAR1A,USF1
GO.2000377	regulation of reactive oxygen species metabolic process	4	0.0138	ENSP00000258743,ENSP00000263341,ENSP00000356438,ENSP00000377055	IL1B,IL6,PRCP,PTGS2
GO.1901700	response to oxygen-containing compound	10	0.0142	ENSP00000258743,ENSP00000306512,ENSP00000351410,ENSP00000351671,ENSP00000356438,ENSP00000356999,ENSP00000372295,ENSP00000379110,ENSP00000427279,ENSP00000430505	CCL20,CXCL1,CXCL2,GJB2,IDO1,IL6,IL8,PRKAR1A,PTGS2,USF1
GO.0002699	positive regulation of immune effector process	4	0.0144	ENSP00000009530,ENSP00000228534,ENSP00000258743,ENSP00000263341	CD74,IL1B,IL23A,IL6
GO.0010819	regulation of T cell chemotaxis	2	0.0144	ENSP00000293272,ENSP00000305651	CCL5,CXCL10
GO.0042327	positive regulation of phosphorylation	8	0.0144	ENSP00000009530,ENSP00000228534,ENSP00000258743,ENSP00000263339,ENSP00000263341,ENSP00000293272,ENSP00000351410,ENSP00000359073	CCL5,CD74,IL1A,IL1B,IL23A,IL6,PRKAR1A,VAV3
GO.0045073	regulation of chemokine biosynthetic process	2	0.0144	ENSP00000258743,ENSP00000263341	IL1B,IL6
GO.0048523	negative regulation of cellular process	18	0.0144	ENSP00000009530,ENSP00000241337,ENSP00000258743,ENSP00000263339,ENSP00000263341,ENSP00000293272,ENSP00000299502,ENSP00000305651,ENSP00000306512,ENSP00000351410,ENSP00000353099,ENSP00000356438,ENSP00000360269,ENSP00000378118,ENSP00000379110,ENSP00000381599,ENSP00000408984,ENSP00000430505	CCL3L1,CCL5,CCL8,CD74,CXCL1,CXCL10,GSTM2,HLA-DRB1,IDO1,IL1A,IL1B,IL6,IL8,MX1,PRKAR1A,PTGS2,SERPINB2,TACSTD2
GO.0014074	response to purine-containing compound	4	0.016	ENSP00000241337,ENSP00000258743,ENSP00000263341,ENSP00000356438	GSTM2,IL1B,IL6,PTGS2
GO.0033554	cellular response to stress	11	0.0162	ENSP00000241337,ENSP00000258743,ENSP00000263339,ENSP00000290649,ENSP00000293272,ENSP00000305651,ENSP00000306512,ENSP00000311469,ENSP00000359073,ENSP00000372295,ENSP00000457733	AMFR,CCL5,CXCL10,GJB2,GSTM1,GSTM2,IL1A,IL6,IL8,SLC25A24,VAV3
GO.1903649	regulation of cytoplasmic transport	6	0.0164	ENSP00000228534,ENSP00000241337,ENSP00000258743,ENSP00000263341,ENSP00000305651,ENSP00000356438	CXCL10,GSTM2,IL1B,IL23A,IL6,PTGS2
GO.0009408	response to heat	4	0.0167	ENSP00000258743,ENSP00000263339,ENSP00000263341,ENSP00000305651	CXCL10,IL1A,IL1B,IL6
GO.0022603	regulation of anatomical structure morphogenesis	8	0.0167	ENSP00000258743,ENSP00000263339,ENSP00000263341,ENSP00000293272,ENSP00000305651,ENSP00000306512,ENSP00000356438,ENSP00000360269	CCL5,CXCL10,IL1A,IL1B,IL6,IL8,PTGS2,TACSTD2
GO.0033089	positive regulation of T cell differentiation in thymus	2	0.0167	ENSP00000263341,ENSP00000306157	IL1B,IL7R
GO.1901698	response to nitrogen compound	8	0.0168	ENSP00000241337,ENSP00000258743,ENSP00000263341,ENSP00000293272,ENSP00000311469,ENSP00000351410,ENSP00000356438,ENSP00000356999	CCL5,GSTM1,GSTM2,IL1B,IL6,PRKAR1A,PTGS2,USF1
GO.0009725	response to hormone	8	0.017	ENSP00000225842,ENSP00000258743,ENSP00000263341,ENSP00000293272,ENSP00000351410,ENSP00000356438,ENSP00000356999,ENSP00000372295	CCL1,CCL5,GJB2,IL1B,IL6,PRKAR1A,PTGS2,USF1
GO.0050871	positive regulation of B cell activation	3	0.0173	ENSP00000009530,ENSP00000258743,ENSP00000359073	CD74,IL6,VAV3
GO.0051607	defense response to virus	4	0.0175	ENSP00000228534,ENSP00000258743,ENSP00000305651,ENSP00000381599	CXCL10,IL23A,IL6,MX1
GO.0050731	positive regulation of peptidyl-tyrosine phosphorylation	4	0.0179	ENSP00000009530,ENSP00000228534,ENSP00000258743,ENSP00000293272	CCL5,CD74,IL23A,IL6
GO.0032725	positive regulation of granulocyte macrophage colony-stimulating factor production	2	0.0187	ENSP00000228534,ENSP00000263341	IL1B,IL23A
GO.0045086	positive regulation of interleukin-2 biosynthetic process	2	0.0187	ENSP00000263339,ENSP00000263341	IL1A,IL1B
GO.0090026	positive regulation of monocyte chemotaxis	2	0.0187	ENSP00000293272,ENSP00000305651	CCL5,CXCL10
GO.0070664	negative regulation of leukocyte proliferation	3	0.0211	ENSP00000353099,ENSP00000378118,ENSP00000430505	CCL8,HLA-DRB1,IDO1
GO.0031000	response to caffeine	2	0.0214	ENSP00000241337,ENSP00000258743	GSTM2,IL6
GO.0034599	cellular response to oxidative stress	4	0.0215	ENSP00000258743,ENSP00000293272,ENSP00000372295,ENSP00000457733	CCL5,GJB2,IL6,SLC25A24
GO.0045069	regulation of viral genome replication	3	0.0216	ENSP00000293272,ENSP00000306512,ENSP00000381599	CCL5,IL8,MX1
GO.0042593	glucose homeostasis	4	0.0217	ENSP00000258743,ENSP00000263341,ENSP00000356999,ENSP00000377055	IL1B,IL6,PRCP,USF1
GO.0042060	wound healing	7	0.0226	ENSP00000258743,ENSP00000263339,ENSP00000263341,ENSP00000299502,ENSP00000351410,ENSP00000351671,ENSP00000359073	CCL20,IL1A,IL1B,IL6,PRKAR1A,SERPINB2,VAV3
GO.0031328	positive regulation of cellular biosynthetic process	11	0.0229	ENSP00000221847,ENSP00000228534,ENSP00000258743,ENSP00000263339,ENSP00000263341,ENSP00000293272,ENSP00000305651,ENSP00000351255,ENSP00000351671,ENSP00000356438,ENSP00000356999	CCL20,CCL5,CXCL10,EBI3,IL1A,IL1B,IL23A,IL6,PTGS2,STAT4,USF1
GO.0002544	chronic inflammatory response	2	0.0234	ENSP00000263341,ENSP00000293272	CCL5,IL1B
GO.0023056	positive regulation of signaling	10	0.0234	ENSP00000009530,ENSP00000228534,ENSP00000258743,ENSP00000263339,ENSP00000263341,ENSP00000293272,ENSP00000305651,ENSP00000353099,ENSP00000356438,ENSP00000359073	CCL5,CD74,CXCL10,HLA-DRB1,IL1A,IL1B,IL23A,IL6,PTGS2,VAV3
GO.0032693	negative regulation of interleukin-10 production	2	0.0234	ENSP00000228534,ENSP00000430505	IDO1,IL23A
GO.0042088	T-helper 1 type immune response	2	0.0234	ENSP00000221847,ENSP00000353099	EBI3,HLA-DRB1
GO.0046641	positive regulation of alpha-beta T cell proliferation	2	0.0234	ENSP00000221847,ENSP00000228534	EBI3,IL23A
GO.0071276	cellular response to cadmium ion	2	0.0234	ENSP00000307706,ENSP00000391397	MT1E,MT1G
GO.0071417	cellular response to organonitrogen compound	6	0.0234	ENSP00000241337,ENSP00000263341,ENSP00000293272,ENSP00000351410,ENSP00000356438,ENSP00000356999	CCL5,GSTM2,IL1B,PRKAR1A,PTGS2,USF1
GO.0007267	cell-cell signaling	8	0.0235	ENSP00000243347,ENSP00000258743,ENSP00000263341,ENSP00000293272,ENSP00000305651,ENSP00000351671,ENSP00000372295,ENSP00000378118	CCL20,CCL5,CCL8,CXCL10,GJB2,IL1B,IL6,TNFAIP6
GO.0045087	innate immune response	8	0.0251	ENSP00000228534,ENSP00000245185,ENSP00000263341,ENSP00000293272,ENSP00000351410,ENSP00000353099,ENSP00000359073,ENSP00000381599	CCL5,HLA-DRB1,IL1B,IL23A,MT2A,MX1,PRKAR1A,VAV3
GO.0023051	regulation of signaling	14	0.0252	ENSP00000009530,ENSP00000228534,ENSP00000258743,ENSP00000263339,ENSP00000263341,ENSP00000293272,ENSP00000305651,ENSP00000306512,ENSP00000351410,ENSP00000353099,ENSP00000356438,ENSP00000357624,ENSP00000359073,ENSP00000377055	CCL5,CD74,CXCL10,HLA-DRB1,IL1A,IL1B,IL23A,IL6,IL8,MARCKS,PRCP,PRKAR1A,PTGS2,VAV3
GO.0007565	female pregnancy	4	0.0255	ENSP00000263341,ENSP00000356438,ENSP00000372295,ENSP00000430505	GJB2,IDO1,IL1B,PTGS2
GO.0070234	positive regulation of T cell apoptotic process	2	0.0262	ENSP00000293272,ENSP00000430505	CCL5,IDO1
GO.0043123	positive regulation of I-kappaB kinase/NF-kappaB signaling	4	0.0263	ENSP00000228534,ENSP00000263339,ENSP00000263341,ENSP00000356438	IL1A,IL1B,IL23A,PTGS2
GO.0001914	regulation of T cell mediated cytotoxicity	2	0.029	ENSP00000228534,ENSP00000306157	IL23A,IL7R
GO.0002548	monocyte chemotaxis	2	0.029	ENSP00000258743,ENSP00000293272	CCL5,IL6
GO.0070233	negative regulation of T cell apoptotic process	2	0.029	ENSP00000293272,ENSP00000430505	CCL5,IDO1
GO.0043549	regulation of kinase activity	7	0.0305	ENSP00000009530,ENSP00000258743,ENSP00000263341,ENSP00000293272,ENSP00000305651,ENSP00000351410,ENSP00000359073	CCL5,CD74,CXCL10,IL1B,IL6,PRKAR1A,VAV3
GO.0009893	positive regulation of metabolic process	16	0.0311	ENSP00000009530,ENSP00000221847,ENSP00000228534,ENSP00000258743,ENSP00000263339,ENSP00000263341,ENSP00000293272,ENSP00000305651,ENSP00000306157,ENSP00000351255,ENSP00000351410,ENSP00000351671,ENSP00000356438,ENSP00000356999,ENSP00000378118,ENSP00000379110	CCL20,CCL5,CCL8,CD74,CXCL1,CXCL10,EBI3,IL1A,IL1B,IL23A,IL6,IL7R,PRKAR1A,PTGS2,STAT4,USF1
GO.0030728	ovulation	2	0.0317	ENSP00000263341,ENSP00000356438	IL1B,PTGS2
GO.0045624	positive regulation of T-helper cell differentiation	2	0.0317	ENSP00000228534,ENSP00000258743	IL23A,IL6
GO.0048247	lymphocyte chemotaxis	2	0.0317	ENSP00000293272,ENSP00000305651	CCL5,CXCL10
GO.0046651	lymphocyte proliferation	3	0.0334	ENSP00000221847,ENSP00000228534,ENSP00000306157	EBI3,IL23A,IL7R
GO.0001516	prostaglandin biosynthetic process	2	0.0343	ENSP00000009530,ENSP00000356438	CD74,PTGS2
GO.0042119	neutrophil activation	2	0.0343	ENSP00000293272,ENSP00000306512	CCL5,IL8
GO.0043368	positive T cell selection	2	0.0343	ENSP00000009530,ENSP00000258743	CD74,IL6
GO.0046697	decidualization	2	0.0343	ENSP00000356438,ENSP00000372295	GJB2,PTGS2
GO.0009612	response to mechanical stimulus	4	0.0345	ENSP00000258743,ENSP00000263341,ENSP00000305651,ENSP00000356438	CXCL10,IL1B,IL6,PTGS2
GO.0031325	positive regulation of cellular metabolic process	14	0.0345	ENSP00000009530,ENSP00000221847,ENSP00000228534,ENSP00000258743,ENSP00000263339,ENSP00000263341,ENSP00000293272,ENSP00000305651,ENSP00000351255,ENSP00000351410,ENSP00000351671,ENSP00000356438,ENSP00000356999,ENSP00000359073	CCL20,CCL5,CD74,CXCL10,EBI3,IL1A,IL1B,IL23A,IL6,PRKAR1A,PTGS2,STAT4,USF1,VAV3
GO.0050868	negative regulation of T cell activation	3	0.0345	ENSP00000009530,ENSP00000353099,ENSP00000430505	CD74,HLA-DRB1,IDO1
GO.0098542	defense response to other organism	5	0.0345	ENSP00000228534,ENSP00000258743,ENSP00000305651,ENSP00000351671,ENSP00000381599	CCL20,CXCL10,IL23A,IL6,MX1
GO.0042325	regulation of phosphorylation	9	0.035	ENSP00000009530,ENSP00000228534,ENSP00000258743,ENSP00000263339,ENSP00000263341,ENSP00000293272,ENSP00000305651,ENSP00000351410,ENSP00000359073	CCL5,CD74,CXCL10,IL1A,IL1B,IL23A,IL6,PRKAR1A,VAV3
GO.0010996	response to auditory stimulus	2	0.0367	ENSP00000258743,ENSP00000305651	CXCL10,IL6
GO.0043627	response to estrogen	4	0.0367	ENSP00000263341,ENSP00000293272,ENSP00000356438,ENSP00000372295	CCL5,GJB2,IL1B,PTGS2
GO.0050789	regulation of biological process	29	0.0367	ENSP00000009530,ENSP00000221847,ENSP00000225842,ENSP00000228534,ENSP00000241337,ENSP00000243347,ENSP00000245185,ENSP00000258743,ENSP00000263339,ENSP00000263341,ENSP00000290649,ENSP00000293272,ENSP00000299502,ENSP00000305651,ENSP00000306512,ENSP00000307706,ENSP00000330959,ENSP00000351410,ENSP00000353099,ENSP00000356438,ENSP00000356999,ENSP00000357624,ENSP00000377055,ENSP00000379110,ENSP00000381599…	AMFR,CCL1,CCL3L1,CCL5,CD74,CXCL1,CXCL10,CXCL2,EBI3,GSTM2,HLA-DRB1,IL1A,IL1B,IL1R2,IL23A,IL6,IL8,MARCKS,MT1E,MT1G,MT2A,MX1,PRCP,PRKAR1A,PTGS2,SERPINB2,SLC25A24,TNFAIP6,USF1
GO.0010646	regulation of cell communication	14	0.0371	ENSP00000009530,ENSP00000228534,ENSP00000258743,ENSP00000263339,ENSP00000263341,ENSP00000293272,ENSP00000305651,ENSP00000306512,ENSP00000351410,ENSP00000353099,ENSP00000356438,ENSP00000357624,ENSP00000359073,ENSP00000377055	CCL5,CD74,CXCL10,HLA-DRB1,IL1A,IL1B,IL23A,IL6,IL8,MARCKS,PRCP,PRKAR1A,PTGS2,VAV3
GO.0043065	positive regulation of apoptotic process	6	0.0377	ENSP00000258743,ENSP00000263341,ENSP00000293272,ENSP00000356438,ENSP00000359073,ENSP00000430505	CCL5,IDO1,IL1B,IL6,PTGS2,VAV3
GO.0010647	positive regulation of cell communication	10	0.039	ENSP00000009530,ENSP00000228534,ENSP00000258743,ENSP00000263339,ENSP00000263341,ENSP00000293272,ENSP00000305651,ENSP00000353099,ENSP00000356438,ENSP00000359073	CCL5,CD74,CXCL10,HLA-DRB1,IL1A,IL1B,IL23A,IL6,PTGS2,VAV3
GO.0071346	cellular response to interferon-gamma	3	0.0392	ENSP00000245185,ENSP00000293272,ENSP00000353099	CCL5,HLA-DRB1,MT2A
GO.0002437	inflammatory response to antigenic stimulus	2	0.0394	ENSP00000263341,ENSP00000353099	HLA-DRB1,IL1B
GO.0010243	response to organonitrogen compound	7	0.0398	ENSP00000241337,ENSP00000258743,ENSP00000263341,ENSP00000293272,ENSP00000351410,ENSP00000356438,ENSP00000356999	CCL5,GSTM2,IL1B,IL6,PRKAR1A,PTGS2,USF1
GO.0048771	tissue remodeling	3	0.0398	ENSP00000228534,ENSP00000258743,ENSP00000263339	IL1A,IL23A,IL6
GO.0009967	positive regulation of signal transduction	9	0.0402	ENSP00000009530,ENSP00000228534,ENSP00000258743,ENSP00000263339,ENSP00000263341,ENSP00000293272,ENSP00000305651,ENSP00000356438,ENSP00000359073	CCL5,CD74,CXCL10,IL1A,IL1B,IL23A,IL6,PTGS2,VAV3
GO.0051924	regulation of calcium ion transport	4	0.0412	ENSP00000241337,ENSP00000293272,ENSP00000305651,ENSP00000356438	CCL5,CXCL10,GSTM2,PTGS2
GO.0002274	myeloid leukocyte activation	3	0.0417	ENSP00000293272,ENSP00000306512,ENSP00000391397	CCL5,IL8,MT1G
GO.0045672	positive regulation of osteoclast differentiation	2	0.0418	ENSP00000228534,ENSP00000293272	CCL5,IL23A
GO.0007162	negative regulation of cell adhesion	4	0.0421	ENSP00000009530,ENSP00000353099,ENSP00000360269,ENSP00000430505	CD74,HLA-DRB1,IDO1,TACSTD2
GO.0010557	positive regulation of macromolecule biosynthetic process	10	0.0426	ENSP00000221847,ENSP00000228534,ENSP00000258743,ENSP00000263339,ENSP00000263341,ENSP00000293272,ENSP00000305651,ENSP00000351255,ENSP00000351671,ENSP00000356999	CCL20,CCL5,CXCL10,EBI3,IL1A,IL1B,IL23A,IL6,STAT4,USF1
GO.0001934	positive regulation of protein phosphorylation	7	0.0427	ENSP00000009530,ENSP00000228534,ENSP00000258743,ENSP00000263339,ENSP00000263341,ENSP00000293272,ENSP00000351410	CCL5,CD74,IL1A,IL1B,IL23A,IL6,PRKAR1A
GO.1901701	cellular response to oxygen-containing compound	7	0.0427	ENSP00000258743,ENSP00000305651,ENSP00000306512,ENSP00000351410,ENSP00000351671,ENSP00000356438,ENSP00000356999	CCL20,CXCL10,IL6,IL8,PRKAR1A,PTGS2,USF1
GO.0071356	cellular response to tumor necrosis factor	3	0.0433	ENSP00000258743,ENSP00000293272,ENSP00000306512	CCL5,IL6,IL8
GO.0042110	T cell activation	4	0.0444	ENSP00000221847,ENSP00000228534,ENSP00000258743,ENSP00000306157	EBI3,IL23A,IL6,IL7R
GO.0044763	single-organism cellular process	30	0.0444	ENSP00000009530,ENSP00000225842,ENSP00000228534,ENSP00000241337,ENSP00000243347,ENSP00000245185,ENSP00000258743,ENSP00000263339,ENSP00000263341,ENSP00000290649,ENSP00000293272,ENSP00000305651,ENSP00000306512,ENSP00000311469,ENSP00000330959,ENSP00000342481,ENSP00000351671,ENSP00000353099,ENSP00000356438,ENSP00000356999,ENSP00000357624,ENSP00000360269,ENSP00000378118,ENSP00000379110,ENSP00000381599…	AMFR,ATP9A,CCL1,CCL20,CCL3L1,CCL4L1,CCL5,CCL8,CD74,CXCL1,CXCL10,CXCL2,GSTM1,GSTM2,HLA-DRB1,IL1A,IL1B,IL1R2,IL23A,IL6,IL8,MARCKS,MT1G,MT2A,MX1,PTGS2,SLC25A24,TACSTD2,TNFAIP6,USF1
GO.0006875	cellular metal ion homeostasis	5	0.0462	ENSP00000225842,ENSP00000245185,ENSP00000263341,ENSP00000293272,ENSP00000378118	CCL1,CCL5,CCL8,IL1B,MT2A
GO.0043270	positive regulation of ion transport	4	0.0492	ENSP00000241337,ENSP00000263341,ENSP00000293272,ENSP00000305651	CCL5,CXCL10,GSTM2,IL1B
GO.0002697	regulation of immune effector process	5	0.0493	ENSP00000009530,ENSP00000228534,ENSP00000258743,ENSP00000263341,ENSP00000306157	CD74,IL1B,IL23A,IL6,IL7R

## Sheet: KEGG MOTB-NI
Supplementary table 3: KEGG pathway analysis in MOTB-NI
#pathway ID	pathway description	observed gene count	false discovery rate	matching proteins in your network (IDs)	matching proteins in your network (labels)
4060	Cytokine-cytokine receptor interaction	18	1.5e-20	ENSP00000222902,ENSP00000225842,ENSP00000228534,ENSP00000258743,ENSP00000263339,ENSP00000263341,ENSP00000293272,ENSP00000305651,ENSP00000306157,ENSP00000306512,ENSP00000330959,ENSP00000351671,ENSP00000378118,ENSP00000379110,ENSP00000398698,ENSP00000405533,ENSP00000408984,ENSP00000427279	CCL1,CCL20,CCL24,CCL3L1,CCL4L1,CCL5,CCL8,CXCL1,CXCL10,CXCL2,IL1A,IL1B,IL1R2,IL23A,IL6,IL7R,IL8,TNF
5323	Rheumatoid arthritis	12	4.36e-17	ENSP00000228534,ENSP00000258743,ENSP00000263339,ENSP00000263341,ENSP00000293272,ENSP00000306512,ENSP00000351671,ENSP00000353099,ENSP00000379110,ENSP00000393566,ENSP00000398698,ENSP00000408984	CCL20,CCL3L1,CCL5,CXCL1,HLA-DPA1,HLA-DRB1,IL1A,IL1B,IL23A,IL6,IL8,TNF
4062	Chemokine signaling pathway	11	1.19e-11	ENSP00000222902,ENSP00000225842,ENSP00000293272,ENSP00000305651,ENSP00000306512,ENSP00000351671,ENSP00000378118,ENSP00000379110,ENSP00000405533,ENSP00000408984,ENSP00000427279	CCL1,CCL20,CCL24,CCL3L1,CCL4L1,CCL5,CCL8,CXCL1,CXCL10,CXCL2,IL8
5321	Inflammatory bowel disease (IBD)	8	6.31e-11	ENSP00000228534,ENSP00000258743,ENSP00000263339,ENSP00000263341,ENSP00000351255,ENSP00000353099,ENSP00000393566,ENSP00000398698	HLA-DPA1,HLA-DRB1,IL1A,IL1B,IL23A,IL6,STAT4,TNF
4668	TNF signaling pathway	9	8.3e-11	ENSP00000258743,ENSP00000263341,ENSP00000293272,ENSP00000305651,ENSP00000351671,ENSP00000356438,ENSP00000379110,ENSP00000398698,ENSP00000427279	CCL20,CCL5,CXCL1,CXCL10,CXCL2,IL1B,IL6,PTGS2,TNF
5164	Influenza A	10	1.13e-10	ENSP00000258743,ENSP00000263339,ENSP00000263341,ENSP00000293272,ENSP00000305651,ENSP00000306512,ENSP00000353099,ENSP00000381599,ENSP00000393566,ENSP00000398698	CCL5,CXCL10,HLA-DPA1,HLA-DRB1,IL1A,IL1B,IL6,IL8,MX1,TNF
5132	Salmonella infection	8	3.33e-10	ENSP00000258743,ENSP00000263339,ENSP00000263341,ENSP00000306512,ENSP00000379110,ENSP00000405533,ENSP00000408984,ENSP00000427279	CCL3L1,CCL4L1,CXCL1,CXCL2,IL1A,IL1B,IL6,IL8
4621	NOD-like receptor signaling pathway	7	1.17e-09	ENSP00000258743,ENSP00000263341,ENSP00000293272,ENSP00000306512,ENSP00000379110,ENSP00000398698,ENSP00000427279	CCL5,CXCL1,CXCL2,IL1B,IL6,IL8,TNF
4620	Toll-like receptor signaling pathway	8	1.57e-09	ENSP00000258743,ENSP00000263341,ENSP00000293272,ENSP00000305651,ENSP00000306512,ENSP00000398698,ENSP00000405533,ENSP00000408984	CCL3L1,CCL4L1,CCL5,CXCL10,IL1B,IL6,IL8,TNF
5332	Graft-versus-host disease	6	4.26e-09	ENSP00000258743,ENSP00000263339,ENSP00000263341,ENSP00000353099,ENSP00000393566,ENSP00000398698	HLA-DPA1,HLA-DRB1,IL1A,IL1B,IL6,TNF
4640	Hematopoietic cell lineage	7	1.73e-08	ENSP00000258743,ENSP00000263339,ENSP00000263341,ENSP00000306157,ENSP00000330959,ENSP00000353099,ENSP00000398698	HLA-DRB1,IL1A,IL1B,IL1R2,IL6,IL7R,TNF
5134	Legionellosis	6	4.07e-08	ENSP00000258743,ENSP00000263341,ENSP00000306512,ENSP00000379110,ENSP00000398698,ENSP00000427279	CXCL1,CXCL2,IL1B,IL6,IL8,TNF
5146	Amoebiasis	7	6.12e-08	ENSP00000258743,ENSP00000263341,ENSP00000299502,ENSP00000306512,ENSP00000330959,ENSP00000379110,ENSP00000398698	CXCL1,IL1B,IL1R2,IL6,IL8,SERPINB2,TNF
5152	Tuberculosis	8	6.56e-08	ENSP00000009530,ENSP00000228534,ENSP00000258743,ENSP00000263339,ENSP00000263341,ENSP00000353099,ENSP00000393566,ENSP00000398698	CD74,HLA-DPA1,HLA-DRB1,IL1A,IL1B,IL23A,IL6,TNF
5133	Pertussis	6	1.55e-07	ENSP00000228534,ENSP00000258743,ENSP00000263339,ENSP00000263341,ENSP00000306512,ENSP00000398698	IL1A,IL1B,IL23A,IL6,IL8,TNF
5140	Leishmaniasis	6	1.55e-07	ENSP00000263339,ENSP00000263341,ENSP00000353099,ENSP00000356438,ENSP00000393566,ENSP00000398698	HLA-DPA1,HLA-DRB1,IL1A,IL1B,PTGS2,TNF
4940	Type I diabetes mellitus	5	4.3e-07	ENSP00000263339,ENSP00000263341,ENSP00000353099,ENSP00000393566,ENSP00000398698	HLA-DPA1,HLA-DRB1,IL1A,IL1B,TNF
4064	NF-kappa B signaling pathway	6	6.05e-07	ENSP00000263341,ENSP00000306512,ENSP00000356438,ENSP00000398698,ENSP00000405533,ENSP00000427279	CCL4L1,CXCL2,IL1B,IL8,PTGS2,TNF
5142	Chagas disease (American trypanosomiasis)	6	9.68e-07	ENSP00000258743,ENSP00000263341,ENSP00000293272,ENSP00000306512,ENSP00000398698,ENSP00000408984	CCL3L1,CCL5,IL1B,IL6,IL8,TNF
5168	Herpes simplex infection	7	1.42e-06	ENSP00000009530,ENSP00000258743,ENSP00000263341,ENSP00000293272,ENSP00000353099,ENSP00000393566,ENSP00000398698	CCL5,CD74,HLA-DPA1,HLA-DRB1,IL1B,IL6,TNF
4623	Cytosolic DNA-sensing pathway	5	3.04e-06	ENSP00000258743,ENSP00000263341,ENSP00000293272,ENSP00000305651,ENSP00000405533	CCL4L1,CCL5,CXCL10,IL1B,IL6
5143	African trypanosomiasis	4	1.04e-05	ENSP00000258743,ENSP00000263341,ENSP00000398698,ENSP00000430505	IDO1,IL1B,IL6,TNF
5020	Prion diseases	4	1.43e-05	ENSP00000258743,ENSP00000263339,ENSP00000263341,ENSP00000293272	CCL5,IL1A,IL1B,IL6
5144	Malaria	4	3.73e-05	ENSP00000258743,ENSP00000263341,ENSP00000306512,ENSP00000398698	IL1B,IL6,IL8,TNF
4612	Antigen processing and presentation	4	0.000153	ENSP00000009530,ENSP00000353099,ENSP00000393566,ENSP00000398698	CD74,HLA-DPA1,HLA-DRB1,TNF
4932	Non-alcoholic fatty liver disease (NAFLD)	5	0.000191	ENSP00000258743,ENSP00000263339,ENSP00000263341,ENSP00000306512,ENSP00000398698	IL1A,IL1B,IL6,IL8,TNF
5310	Asthma	3	0.000333	ENSP00000353099,ENSP00000393566,ENSP00000398698	HLA-DPA1,HLA-DRB1,TNF
4210	Apoptosis	4	0.000355	ENSP00000263339,ENSP00000263341,ENSP00000351410,ENSP00000398698	IL1A,IL1B,PRKAR1A,TNF
5330	Allograft rejection	3	0.000562	ENSP00000353099,ENSP00000393566,ENSP00000398698	HLA-DPA1,HLA-DRB1,TNF
4672	Intestinal immune network for IgA production	3	0.00118	ENSP00000258743,ENSP00000353099,ENSP00000393566	HLA-DPA1,HLA-DRB1,IL6
4978	Mineral absorption	3	0.00158	ENSP00000245185,ENSP00000307706,ENSP00000391397	MT1E,MT1G,MT2A
5162	Measles	4	0.00165	ENSP00000258743,ENSP00000263339,ENSP00000263341,ENSP00000381599	IL1A,IL1B,IL6,MX1
5166	HTLV-I infection	5	0.00187	ENSP00000258743,ENSP00000330959,ENSP00000353099,ENSP00000393566,ENSP00000398698	HLA-DPA1,HLA-DRB1,IL1R2,IL6,TNF
5161	Hepatitis B	4	0.00207	ENSP00000258743,ENSP00000306512,ENSP00000351255,ENSP00000398698	IL6,IL8,STAT4,TNF
4630	Jak-STAT signaling pathway	4	0.00297	ENSP00000228534,ENSP00000258743,ENSP00000306157,ENSP00000351255	IL23A,IL6,IL7R,STAT4
5120	Epithelial cell signaling in Helicobacter pylori infection	3	0.00315	ENSP00000293272,ENSP00000306512,ENSP00000379110	CCL5,CXCL1,IL8
4622	RIG-I-like receptor signaling pathway	3	0.00365	ENSP00000305651,ENSP00000306512,ENSP00000398698	CXCL10,IL8,TNF
5204	Chemical carcinogenesis	3	0.00387	ENSP00000241337,ENSP00000311469,ENSP00000356438	GSTM1,GSTM2,PTGS2
5322	Systemic lupus erythematosus	3	0.00853	ENSP00000353099,ENSP00000393566,ENSP00000398698	HLA-DPA1,HLA-DRB1,TNF
5145	Toxoplasmosis	3	0.0138	ENSP00000353099,ENSP00000393566,ENSP00000398698	HLA-DPA1,HLA-DRB1,TNF
4010	MAPK signaling pathway	4	0.0156	ENSP00000263339,ENSP00000263341,ENSP00000330959,ENSP00000398698	IL1A,IL1B,IL1R2,TNF
4380	Osteoclast differentiation	3	0.0171	ENSP00000263339,ENSP00000263341,ENSP00000398698	IL1A,IL1B,TNF
480	Glutathione metabolism	2	0.034	ENSP00000241337,ENSP00000311469	GSTM1,GSTM2
5320	Autoimmune thyroid disease	2	0.034	ENSP00000353099,ENSP00000393566	HLA-DPA1,HLA-DRB1
5150	Staphylococcus aureus infection	2	0.0351	ENSP00000353099,ENSP00000393566	HLA-DPA1,HLA-DRB1
5202	Transcriptional misregulation in cancer	3	0.0351	ENSP00000258743,ENSP00000306512,ENSP00000330959	IL1R2,IL6,IL8
5416	Viral myocarditis	2	0.0398	ENSP00000353099,ENSP00000393566	HLA-DPA1,HLA-DRB1

## Sheet: CANONICAL MOTB-NI
Supplementary table 3: Canonical pathways by Ingenuity Pathway Analysys (IPA) in MOTB-NI
© 2000-2019 QIAGEN. All rights reserved.
Ingenuity Canonical Pathways	-log(p-value)	Ratio	z-score	Molecules
Agranulocyte Adhesion and Diapedesis	9,26E00	1,85E-01	#NUM!	CXCL10,CXCL8,IL1A,CCL8,IL1B,CCL20,CXCL1,CCL5,TNF,CCL1
Granulocyte Adhesion and Diapedesis	8,42E00	1,54E-01	#NUM!	CXCL10,CXCL8,IL1A,CCL8,IL1B,CCL20,CXCL1,CCL5,TNF,CCL1
Role of Hypercytokinemia/hyperchemokinemia in the Pathogenesis of Influenza	7,97E00	3,04E-01	#NUM!	CXCL10,CXCL8,IL1A,IL1B,IL6,CCL5,TNF
IL-17A Signaling in Gastric Cells	7,44E00	3,75E-01	#NUM!	CXCL10,CXCL8,CCL20,CXCL1,CCL5,TNF
Role of Cytokines in Mediating Communication between Immune Cells	6,03E00	2,31E-01	#NUM!	CXCL8,IL1A,IL1B,IL6,IL23A,TNF
Role of IL-17F in Allergic Inflammatory Airway Diseases	5,92E00	3,33E-01	2,000	CXCL10,CXCL8,IL1B,CXCL1,IL6
Differential Regulation of Cytokine Production in Macrophages and T Helper Cells by IL-17A and IL-17F	5,92E00	3,33E-01	#NUM!	IL1B,CXCL1,IL6,CCL5,TNF
Differential Regulation of Cytokine Production in Intestinal Epithelial Cells by IL-17A and IL-17F	5,61E00	2,94E-01	#NUM!	IL1A,IL1B,CXCL1,CCL5,TNF
Communication between Innate and Adaptive Immune Cells	5,01E00	1,21E-01	#NUM!	CXCL10,CXCL8,IL1A,IL1B,IL6,CCL5,TNF
Role of IL-17A in Psoriasis	4	4,29E-01	#NUM!	CXCL8,CCL20,CXCL1
Role of Pattern Recognition Receptors in Recognition of Bacteria and Viruses	3,78E00	9,84E-02	2,000	CXCL8,IL1A,IL1B,IL6,CCL5,TNF
Graft-versus-Host Disease Signaling	3,64E00	1,82E-01	#NUM!	IL1A,IL1B,IL6,TNF
Role of IL-17A in Arthritis	3,64E00	1,82E-01	#NUM!	CXCL8,CCL20,CXCL1,CCL5
IL-6 Signaling	3,52E00	1,16E-01	2,236	CXCL8,IL1A,IL1B,IL6,TNF
HMGB1 Signaling	3,43E00	1,11E-01	2,236	CXCL8,IL1A,IL1B,IL6,TNF
Hepatic Cholestasis	3,38E00	1,09E-01	#NUM!	CXCL8,IL1A,IL1B,IL6,TNF
Aryl Hydrocarbon Receptor Signaling	3,34E00	1,54E-01	2,000	IL1A,IL1B,IL6,TNF
IL-17 Signaling	3,28E00	1,48E-01	#NUM!	CXCL10,CXCL8,CXCL1,IL6
Dendritic Cell Maturation	3,15E00	7,59E-02	2,449	STAT4,IL1A,IL1B,IL6,IL23A,TNF
Role of MAPK Signaling in the Pathogenesis of Influenza	3,12E00	2,31E-01	#NUM!	CXCL10,CCL5,TNF
Altered T Cell and B Cell Signaling in Rheumatoid Arthritis	3,09E00	9,43E-02	#NUM!	IL1A,IL1B,IL6,IL23A,TNF
Atherosclerosis Signaling	3,09E00	9,43E-02	#NUM!	CXCL8,IL1A,IL1B,IL6,TNF
IL-10 Signaling	2,99E00	1,25E-01	#NUM!	IL1A,IL1B,IL6,TNF
Xenobiotic Metabolism Signaling	2,94E00	1,21E-01	#NUM!	IL1A,IL1B,IL6,TNF
LXR/RXR Activation	2,89E00	1,18E-01	-2,000	IL1A,IL1B,IL6,TNF
Cholecystokinin/Gastrin-mediated Signaling	2,84E00	1,88E-01	#NUM!	IL1A,IL1B,TNF
Role of Macrophages, Fibroblasts and Endothelial Cells in Rheumatoid Arthritis	2,79E00	6,52E-02	#NUM!	CXCL8,IL1A,IL1B,IL6,CCL5,TNF
FXR/RXR Activation	2,76E00	1,76E-01	#NUM!	IL1A,IL1B,TNF
Hepatic Fibrosis / Hepatic Stellate Cell Activation	2,74E00	6,38E-02	#NUM!	CXCL8,IL1A,IL1B,IL6,CCL5,TNF
Airway Pathology in Chronic Obstructive Pulmonary Disease	2,67E00	0.4	#NUM!	CXCL8,TNF
TREM1 Signaling	2,42E00	8,89E-02	2,000	CXCL8,IL1B,IL6,TNF
Acute Phase Response Signaling	2,32E00	8,33E-02	2,000	IL1A,IL1B,IL6,TNF
IL-17A Signaling in Airway Cells	2,31E00	1,25E-01	#NUM!	CCL20,CXCL1,IL6
LPS/IL-1 Mediated Inhibition of RXR Function	2,26E00	1,2E-01	#NUM!	IL1A,IL1B,TNF
Glucocorticoid Receptor Signaling	2,25E00	6,17E-02	#NUM!	CXCL8,IL1B,IL6,CCL5,TNF
p38 MAPK Signaling	2,16E00	1,11E-01	#NUM!	IL1A,IL1B,TNF
PXR/RXR Activation	2,13E00	2,22E-01	#NUM!	IL6,TNF
Pathogenesis of Multiple Sclerosis	2,13E00	2,22E-01	#NUM!	CXCL10,CCL5
Hematopoiesis from Pluripotent Stem Cells	2,12E00	1,07E-01	#NUM!	CXCL8,IL1A,IL6
Systemic Lupus Erythematosus Signaling	2,11E00	7,27E-02	#NUM!	IL1A,IL1B,IL6,TNF
Role of Osteoblasts, Osteoclasts and Chondrocytes in Rheumatoid Arthritis	2,02E00	6,9E-02	#NUM!	IL1A,IL1B,IL6,TNF
PPAR Signaling	2	9,68E-02	#NUM!	IL1A,IL1B,TNF
IL-15 Signaling	1,88E00	8,82E-02	#NUM!	CXCL8,IL6,TNF
Tryptophan Degradation to 2-amino-3-carboxymuconate Semialdehyde	1,82E00	1	#NUM!	IDO1
Role of Tissue Factor in Cancer	1,72E00	7,69E-02	#NUM!	CXCL8,IL1B,CXCL1
Toll-like Receptor Signaling	1,72E00	7,69E-02	#NUM!	IL1A,IL1B,TNF
Inflammasome pathway	1,69E00	1,33E-01	#NUM!	CXCL8,IL1B
Activation of IRF by Cytosolic Pattern Recognition Receptors	1,59E00	1,18E-01	#NUM!	IL6,TNF
T Helper Cell Differentiation	1,58E00	6,82E-02	#NUM!	STAT4,IL6,TNF
IL-12 Signaling and Production in Macrophages	1,53E00	6,52E-02	#NUM!	STAT4,IL23A,TNF
NAD biosynthesis II (from tryptophan)	1,52E00	0.5	#NUM!	IDO1
Tryptophan Degradation III (Eukaryotic)	1,52E00	0.5	#NUM!	IDO1
VDR/RXR Activation	1,34E00	8,7E-02	#NUM!	CXCL10,CCL5
Renin-Angiotensin Signaling	1,27E00	0.08	#NUM!	CCL5,TNF
NF-κB Signaling	1,27E00	5,17E-02	#NUM!	IL1A,IL1B,TNF
Osteoarthritis Pathway	1,23E00	0.05	#NUM!	CXCL8,IL1B,TNF
Airway Inflammation in Asthma	1,23E00	2,5E-01	#NUM!	TNF
PPARα/RXRα Activation	1,19E00	7,14E-02	#NUM!	IL1B,IL6
JAK/Stat Signaling	1,13E00	6,67E-02	#NUM!	STAT4,IL6
Thyroid Cancer Signaling	8,89E-01	1,11E-01	#NUM!	CXCL8
Crosstalk between Dendritic Cells and Natural Killer Cells	8,48E-01	4,55E-02	#NUM!	IL6,TNF
IL-8 Signaling	8,33E-01	4,44E-02	#NUM!	CXCL8,CXCL1
Tec Kinase Signaling	8,18E-01	4,35E-02	#NUM!	STAT4,TNF
B Cell Development	8,07E-01	9,09E-02	#NUM!	IL7R
Type I Diabetes Mellitus Signaling	8,01E-01	4,26E-02	#NUM!	IL1B,TNF
IL-15 Production	7,72E-01	8,33E-02	#NUM!	IL6
Docosahexaenoic Acid (DHA) Signaling	7,42E-01	7,69E-02	#NUM!	IL1B
TNFR2 Signaling	7,12E-01	7,14E-02	#NUM!	TNF
Interferon Signaling	7,12E-01	7,14E-02	#NUM!	MX1
IL-1 Signaling	6,86E-01	6,67E-02	#NUM!	IL1A
Role of JAK family kinases in IL-6-type Cytokine Signaling	6,86E-01	6,67E-02	#NUM!	IL6
PAK Signaling	6,62E-01	6,25E-02	#NUM!	TNF
Colorectal Cancer Metastasis Signaling	6,6E-01	3,45E-02	#NUM!	IL6,TNF
Tight Junction Signaling	6,38E-01	5,88E-02	#NUM!	TNF
14-3-3-mediated Signaling	6,38E-01	5,88E-02	#NUM!	TNF
Role of PKR in Interferon Induction and Antiviral Response	6,38E-01	5,88E-02	#NUM!	TNF
Germ Cell-Sertoli Cell Junction Signaling	6,38E-01	5,88E-02	#NUM!	TNF
Bladder Cancer Signaling	6,38E-01	5,88E-02	#NUM!	CXCL8
TNFR1 Signaling	6,38E-01	5,88E-02	#NUM!	TNF
IL-17A Signaling in Fibroblasts	6,38E-01	5,88E-02	#NUM!	IL6
Lymphotoxin β Receptor Signaling	6,16E-01	5,56E-02	#NUM!	CXCL1
Th1 Pathway	6,16E-01	3,23E-02	#NUM!	STAT4,IL6
FLT3 Signaling in Hematopoietic Progenitor Cells	5,95E-01	5,26E-02	#NUM!	STAT4
Primary Immunodeficiency Signaling	5,95E-01	5,26E-02	#NUM!	IL7R
Role of PI3K/AKT Signaling in the Pathogenesis of Influenza	5,95E-01	5,26E-02	#NUM!	CCL5
Sertoli Cell-Sertoli Cell Junction Signaling	5,95E-01	5,26E-02	#NUM!	TNF
Antioxidant Action of Vitamin C	5,95E-01	5,26E-02	#NUM!	TNF
Adipogenesis pathway	5,95E-01	5,26E-02	#NUM!	TNF
Chemokine Signaling	5,95E-01	5,26E-02	#NUM!	CCL5
HGF Signaling	5,75E-01	0.05	#NUM!	IL6
IL-9 Signaling	5,58E-01	4,76E-02	#NUM!	TNF
MSP-RON Signaling Pathway	5,58E-01	4,76E-02	#NUM!	TNF
CCR5 Signaling in Macrophages	5,24E-01	4,35E-02	#NUM!	CCL5
Cardiac Hypertrophy Signaling	5,24E-01	4,35E-02	#NUM!	IL6
Ceramide Signaling	5,09E-01	4,17E-02	#NUM!	TNF
Induction of Apoptosis by HIV1	5,09E-01	4,17E-02	#NUM!	TNF
Allograft Rejection Signaling	4,93E-01	0.04	#NUM!	TNF
Role of NFAT in Cardiac Hypertrophy	4,93E-01	0.04	#NUM!	IL6
Apoptosis Signaling	4,93E-01	0.04	#NUM!	TNF
Fc Epsilon RI Signaling	4,8E-01	3,85E-02	#NUM!	TNF
Death Receptor Signaling	4,8E-01	3,85E-02	#NUM!	TNF
Type II Diabetes Mellitus Signaling	4,53E-01	3,57E-02	#NUM!	TNF
ILK Signaling	4,53E-01	3,57E-02	#NUM!	TNF
Role of JAK1 and JAK3 in γc Cytokine Signaling	4,29E-01	3,33E-02	#NUM!	IL7R
Th1 and Th2 Activation Pathway	4,13E-01	2,3E-02	#NUM!	STAT4,IL6
Production of Nitric Oxide and Reactive Oxygen Species in Macrophages	3,19E-01	2,38E-02	#NUM!	TNF
Th2 Pathway	1,94E-01	1,54E-02	#NUM!	STAT4

## Sheet: GO MOCT 127-205
Supplementary table 3: Biological functions by Gene Ontology (GO) of common genes expressed in MOCT infected with Mtb UT127 and UT205
#term ID	term description	observed gene count	background gene count	false discovery rate	matching proteins in your network (IDs)	matching proteins in your network (labels)
GO:0034097	response to cytokine	30	1035	1.98e-23	ENSP00000216797,ENSP00000221847,ENSP00000225842,ENSP00000228534,ENSP00000256458,ENSP00000260356,ENSP00000261233,ENSP00000263339,ENSP00000263341,ENSP00000264246,ENSP00000264832,ENSP00000265598,ENSP00000296871,ENSP00000306512,ENSP00000341208,ENSP00000343690,ENSP00000351671,ENSP00000355652,ENSP00000356438,ENSP00000361359,ENSP00000362179,ENSP00000379110,ENSP00000385675,ENSP00000398698,ENSP00000401645…	ACP5,CCL1,CCL20,CCL3,CCL3L3,CCL4L1,CD40,CD80,CSF2,CXCL1,CXCL2,CXCL8,DPYSL3,EBI3,ICAM1,IL1A,IL1B,IL23A,IL6,IRAK2,IRAK3,LAMP3,NFKBIA,PTGS2,RHOU,SERPINB2,STAT5A,THBS1,TNF,ZC3H12A
GO:0071345	cellular response to cytokine stimulus	28	953	8.57e-22	ENSP00000216797,ENSP00000221847,ENSP00000225842,ENSP00000228534,ENSP00000256458,ENSP00000260356,ENSP00000261233,ENSP00000263339,ENSP00000263341,ENSP00000264246,ENSP00000264832,ENSP00000296871,ENSP00000306512,ENSP00000341208,ENSP00000343690,ENSP00000351671,ENSP00000355652,ENSP00000356438,ENSP00000361359,ENSP00000362179,ENSP00000379110,ENSP00000385675,ENSP00000398698,ENSP00000401645,ENSP00000427279…	CCL1,CCL20,CCL3,CCL3L3,CCL4L1,CD40,CD80,CSF2,CXCL1,CXCL2,CXCL8,DPYSL3,EBI3,ICAM1,IL1A,IL1B,IL23A,IL6,IRAK2,IRAK3,NFKBIA,PTGS2,RHOU,SERPINB2,STAT5A,THBS1,TNF,ZC3H12A
GO:0006954	inflammatory response	23	482	1.16e-21	ENSP00000225842,ENSP00000228534,ENSP00000243347,ENSP00000256458,ENSP00000260356,ENSP00000263339,ENSP00000263341,ENSP00000264832,ENSP00000306512,ENSP00000325663,ENSP00000351671,ENSP00000356438,ENSP00000361359,ENSP00000362179,ENSP00000379110,ENSP00000385675,ENSP00000398698,ENSP00000427279,ENSP00000430950,ENSP00000477908,ENSP00000480558,ENSP00000481570,ENSP00000483609	CCL1,CCL20,CCL3,CCL3L3,CCL4L1,CD40,CXCL1,CXCL2,CXCL8,ICAM1,IDO1,IL1A,IL1B,IL23A,IL6,IRAK2,NFKBIZ,PTGS2,THBS1,TNF,TNFAIP3,TNFAIP6,ZC3H12A
GO:0019221	cytokine-mediated signaling pathway	25	655	1.16e-21	ENSP00000216797,ENSP00000221847,ENSP00000225842,ENSP00000228534,ENSP00000256458,ENSP00000261233,ENSP00000263339,ENSP00000263341,ENSP00000264246,ENSP00000264832,ENSP00000296871,ENSP00000306512,ENSP00000341208,ENSP00000351671,ENSP00000355652,ENSP00000356438,ENSP00000361359,ENSP00000379110,ENSP00000385675,ENSP00000398698,ENSP00000401645,ENSP00000427279,ENSP00000477908,ENSP00000480558,ENSP00000483609	CCL1,CCL20,CCL3,CCL3L3,CCL4L1,CD40,CD80,CSF2,CXCL1,CXCL2,CXCL8,EBI3,ICAM1,IL1A,IL1B,IL23A,IL6,IRAK2,IRAK3,NFKBIA,PTGS2,RHOU,SERPINB2,STAT5A,TNF
GO:0032496	response to lipopolysaccharide	19	298	1.17e-19	ENSP00000216797,ENSP00000256458,ENSP00000261233,ENSP00000263341,ENSP00000264832,ENSP00000296871,ENSP00000306512,ENSP00000351671,ENSP00000356438,ENSP00000361359,ENSP00000362179,ENSP00000379110,ENSP00000385675,ENSP00000398698,ENSP00000427279,ENSP00000430950,ENSP00000468767,ENSP00000477908,ENSP00000481570	ACP5,CCL20,CCL3,CD40,CSF2,CXCL1,CXCL2,CXCL8,ICAM1,IDO1,IL1B,IL6,IRAK2,IRAK3,NFKBIA,PTGS2,TNF,TNFAIP3,ZC3H12A
GO:0010033	response to organic substance	35	2815	1.16e-17	ENSP00000216797,ENSP00000221847,ENSP00000225842,ENSP00000228534,ENSP00000235382,ENSP00000256458,ENSP00000260356,ENSP00000261233,ENSP00000263339,ENSP00000263341,ENSP00000264246,ENSP00000264832,ENSP00000265598,ENSP00000276914,ENSP00000296871,ENSP00000306512,ENSP00000341208,ENSP00000343690,ENSP00000351671,ENSP00000355652,ENSP00000356438,ENSP00000361359,ENSP00000362179,ENSP00000379110,ENSP00000385675…	ACP5,CCL1,CCL20,CCL3,CCL3L3,CCL4L1,CD40,CD80,CSF2,CXCL1,CXCL2,CXCL8,DPYSL3,EBI3,EHD1,ICAM1,IDO1,IL1A,IL1B,IL23A,IL6,IRAK2,IRAK3,LAMP3,NFKBIA,PLIN2,PTGS2,RGS2,RHOU,SERPINB2,STAT5A,THBS1,TNF,TNFAIP3,ZC3H12A
GO:0071347	cellular response to interleukin-1	14	124	3.07e-17	ENSP00000216797,ENSP00000225842,ENSP00000256458,ENSP00000261233,ENSP00000263339,ENSP00000263341,ENSP00000264832,ENSP00000306512,ENSP00000351671,ENSP00000361359,ENSP00000362179,ENSP00000477908,ENSP00000480558,ENSP00000483609	CCL1,CCL20,CCL3,CCL3L3,CCL4L1,CD40,CXCL8,ICAM1,IL1A,IL1B,IRAK2,IRAK3,NFKBIA,ZC3H12A
GO:0002684	positive regulation of immune system process	23	882	1.94e-16	ENSP00000216797,ENSP00000221847,ENSP00000225842,ENSP00000228534,ENSP00000256458,ENSP00000260356,ENSP00000261233,ENSP00000263339,ENSP00000263341,ENSP00000264246,ENSP00000264832,ENSP00000306512,ENSP00000325663,ENSP00000351671,ENSP00000361359,ENSP00000362179,ENSP00000379110,ENSP00000385675,ENSP00000398698,ENSP00000427279,ENSP00000430950,ENSP00000477908,ENSP00000481570	CCL1,CCL20,CCL3,CD40,CD80,CXCL1,CXCL2,CXCL8,EBI3,ICAM1,IDO1,IL1A,IL1B,IL23A,IL6,IRAK2,IRAK3,NFKBIA,NFKBIZ,THBS1,TNF,TNFAIP3,ZC3H12A
GO:0009617	response to bacterium	20	555	1.94e-16	ENSP00000216797,ENSP00000228534,ENSP00000256458,ENSP00000261233,ENSP00000263341,ENSP00000264832,ENSP00000296871,ENSP00000306512,ENSP00000351671,ENSP00000356438,ENSP00000361359,ENSP00000362179,ENSP00000379110,ENSP00000385675,ENSP00000398698,ENSP00000427279,ENSP00000430950,ENSP00000468767,ENSP00000477908,ENSP00000481570	ACP5,CCL20,CCL3,CD40,CSF2,CXCL1,CXCL2,CXCL8,ICAM1,IDO1,IL1B,IL23A,IL6,IRAK2,IRAK3,NFKBIA,PTGS2,TNF,TNFAIP3,ZC3H12A
GO:0006952	defense response	25	1234	9.07e-16	ENSP00000225842,ENSP00000228534,ENSP00000243347,ENSP00000256458,ENSP00000260356,ENSP00000263339,ENSP00000263341,ENSP00000264832,ENSP00000306190,ENSP00000306512,ENSP00000325663,ENSP00000351671,ENSP00000356438,ENSP00000361359,ENSP00000362179,ENSP00000379110,ENSP00000385675,ENSP00000398698,ENSP00000427279,ENSP00000430950,ENSP00000468767,ENSP00000477908,ENSP00000480558,ENSP00000481570,ENSP00000483609	ACP5,CCL1,CCL20,CCL3,CCL3L3,CCL4L1,CD40,CXCL1,CXCL2,CXCL8,ICAM1,IDO1,IL1A,IL1B,IL23A,IL6,IRAK2,NFKBIZ,PTGS2,SLAMF1,THBS1,TNF,TNFAIP3,TNFAIP6,ZC3H12A
GO:0002376	immune system process	31	2370	1.65e-15	ENSP00000216797,ENSP00000221847,ENSP00000225842,ENSP00000228534,ENSP00000243347,ENSP00000248598,ENSP00000256458,ENSP00000260356,ENSP00000261233,ENSP00000261622,ENSP00000263339,ENSP00000263341,ENSP00000264246,ENSP00000264832,ENSP00000265598,ENSP00000296871,ENSP00000306190,ENSP00000306512,ENSP00000325663,ENSP00000351671,ENSP00000361359,ENSP00000362179,ENSP00000379110,ENSP00000385675,ENSP00000398698…	CCL1,CCL20,CCL3,CCL3L3,CCL4L1,CD40,CD80,CSF2,CXCL1,CXCL2,CXCL8,EBI3,FGL2,ICAM1,IDO1,IL1A,IL1B,IL23A,IL6,IRAK2,IRAK3,LAMP3,NFKBIA,NFKBIZ,SLAMF1,SLC7A5,THBS1,TNF,TNFAIP3,TNFAIP6,ZC3H12A
GO:0030335	positive regulation of cell migration	18	452	2.00e-15	ENSP00000225842,ENSP00000228534,ENSP00000243347,ENSP00000260356,ENSP00000263339,ENSP00000263341,ENSP00000264832,ENSP00000306512,ENSP00000341208,ENSP00000351671,ENSP00000356438,ENSP00000361359,ENSP00000362179,ENSP00000379110,ENSP00000385675,ENSP00000398698,ENSP00000427279,ENSP00000477908	CCL1,CCL20,CCL3,CD40,CXCL1,CXCL2,CXCL8,ICAM1,IL1A,IL1B,IL23A,IL6,PTGS2,STAT5A,THBS1,TNF,TNFAIP6,ZC3H12A
GO:0071310	cellular response to organic substance	30	2219	3.06e-15	ENSP00000216797,ENSP00000221847,ENSP00000225842,ENSP00000228534,ENSP00000256458,ENSP00000260356,ENSP00000261233,ENSP00000263339,ENSP00000263341,ENSP00000264246,ENSP00000264832,ENSP00000296871,ENSP00000306512,ENSP00000341208,ENSP00000343690,ENSP00000351671,ENSP00000355652,ENSP00000356438,ENSP00000361359,ENSP00000362179,ENSP00000379110,ENSP00000385675,ENSP00000398698,ENSP00000401645,ENSP00000427279…	CCL1,CCL20,CCL3,CCL3L3,CCL4L1,CD40,CD80,CSF2,CXCL1,CXCL2,CXCL8,DPYSL3,EBI3,EHD1,ICAM1,IL1A,IL1B,IL23A,IL6,IRAK2,IRAK3,NFKBIA,PTGS2,RHOU,SERPINB2,STAT5A,THBS1,TNF,TNFAIP3,ZC3H12A
GO:0071222	cellular response to lipopolysaccharide	13	146	5.77e-15	ENSP00000216797,ENSP00000256458,ENSP00000263341,ENSP00000264832,ENSP00000296871,ENSP00000306512,ENSP00000351671,ENSP00000361359,ENSP00000362179,ENSP00000385675,ENSP00000398698,ENSP00000477908,ENSP00000481570	CCL20,CCL3,CD40,CSF2,CXCL8,ICAM1,IL1B,IL6,IRAK2,NFKBIA,TNF,TNFAIP3,ZC3H12A
GO:0042221	response to chemical	37	4153	8.85e-15	ENSP00000216797,ENSP00000221847,ENSP00000225842,ENSP00000228534,ENSP00000235382,ENSP00000256458,ENSP00000260356,ENSP00000261233,ENSP00000263339,ENSP00000263341,ENSP00000264246,ENSP00000264832,ENSP00000265598,ENSP00000276914,ENSP00000296871,ENSP00000306512,ENSP00000341208,ENSP00000343690,ENSP00000351671,ENSP00000355652,ENSP00000356438,ENSP00000360991,ENSP00000361359,ENSP00000362179,ENSP00000379110…	ACP5,CCL1,CCL20,CCL3,CCL3L3,CCL4L1,CD40,CD80,CSF2,CXCL1,CXCL2,CXCL8,CYP4B1,DPYSL3,EBI3,EHD1,ICAM1,IDO1,IL1A,IL1B,IL23A,IL6,IRAK2,IRAK3,LAMP3,NFKBIA,PLIN2,PTGS2,RGS2,RHOU,SERPINB2,SLC25A24,STAT5A,THBS1,TNF,TNFAIP3,ZC3H12A
GO:0001817	regulation of cytokine production	19	615	1.04e-14	ENSP00000221847,ENSP00000228534,ENSP00000260356,ENSP00000261233,ENSP00000263339,ENSP00000263341,ENSP00000264246,ENSP00000296871,ENSP00000306190,ENSP00000351671,ENSP00000356438,ENSP00000361359,ENSP00000362179,ENSP00000385675,ENSP00000398698,ENSP00000430950,ENSP00000468767,ENSP00000477908,ENSP00000481570	ACP5,CCL20,CCL3,CD40,CD80,CSF2,EBI3,IDO1,IL1A,IL1B,IL23A,IL6,IRAK3,PTGS2,SLAMF1,THBS1,TNF,TNFAIP3,ZC3H12A
GO:0048583	regulation of response to stimulus	36	3882	1.04e-14	ENSP00000216797,ENSP00000221847,ENSP00000225842,ENSP00000228534,ENSP00000235382,ENSP00000243347,ENSP00000256458,ENSP00000259874,ENSP00000260356,ENSP00000261233,ENSP00000263339,ENSP00000263341,ENSP00000264246,ENSP00000264832,ENSP00000296871,ENSP00000306190,ENSP00000306512,ENSP00000325663,ENSP00000351671,ENSP00000355652,ENSP00000356438,ENSP00000358596,ENSP00000359660,ENSP00000361359,ENSP00000362179…	ACP5,AVPI1,CCL1,CCL20,CCL3,CCL3L3,CCL4L1,CD40,CD80,CSF2,CXCL1,CXCL2,CXCL8,DUSP5,EBI3,ICAM1,IDO1,IER3,IL1A,IL1B,IL23A,IL6,IRAK2,IRAK3,NFKBIA,NFKBIZ,PTGS2,RGS2,RHOU,SERPINB2,SLAMF1,THBS1,TNF,TNFAIP3,TNFAIP6,ZC3H12A
GO:0051707	response to other organism	21	835	1.04e-14	ENSP00000216797,ENSP00000225842,ENSP00000228534,ENSP00000256458,ENSP00000261233,ENSP00000263341,ENSP00000264832,ENSP00000296871,ENSP00000306512,ENSP00000351671,ENSP00000356438,ENSP00000361359,ENSP00000362179,ENSP00000379110,ENSP00000385675,ENSP00000398698,ENSP00000427279,ENSP00000430950,ENSP00000468767,ENSP00000477908,ENSP00000481570	ACP5,CCL1,CCL20,CCL3,CD40,CSF2,CXCL1,CXCL2,CXCL8,ICAM1,IDO1,IL1B,IL23A,IL6,IRAK2,IRAK3,NFKBIA,PTGS2,TNF,TNFAIP3,ZC3H12A
GO:0070887	cellular response to chemical stimulus	31	2672	2.44e-14	ENSP00000216797,ENSP00000221847,ENSP00000225842,ENSP00000228534,ENSP00000256458,ENSP00000260356,ENSP00000261233,ENSP00000263339,ENSP00000263341,ENSP00000264246,ENSP00000264832,ENSP00000296871,ENSP00000306512,ENSP00000341208,ENSP00000343690,ENSP00000351671,ENSP00000355652,ENSP00000356438,ENSP00000361359,ENSP00000362179,ENSP00000379110,ENSP00000385675,ENSP00000398698,ENSP00000401645,ENSP00000427279…	CCL1,CCL20,CCL3,CCL3L3,CCL4L1,CD40,CD80,CSF2,CXCL1,CXCL2,CXCL8,DPYSL3,EBI3,EHD1,ICAM1,IL1A,IL1B,IL23A,IL6,IRAK2,IRAK3,NFKBIA,PTGS2,RHOU,SERPINB2,SLC25A24,STAT5A,THBS1,TNF,TNFAIP3,ZC3H12A
GO:0002687	positive regulation of leukocyte migration	12	127	3.50e-14	ENSP00000225842,ENSP00000228534,ENSP00000260356,ENSP00000263339,ENSP00000264832,ENSP00000306512,ENSP00000351671,ENSP00000379110,ENSP00000385675,ENSP00000398698,ENSP00000427279,ENSP00000477908	CCL1,CCL20,CCL3,CXCL1,CXCL2,CXCL8,ICAM1,IL1A,IL23A,IL6,THBS1,TNF
GO:0048584	positive regulation of response to stimulus	28	2054	3.50e-14	ENSP00000216797,ENSP00000225842,ENSP00000228534,ENSP00000256458,ENSP00000260356,ENSP00000261233,ENSP00000263341,ENSP00000264246,ENSP00000264832,ENSP00000296871,ENSP00000306190,ENSP00000306512,ENSP00000325663,ENSP00000351671,ENSP00000356438,ENSP00000358596,ENSP00000359660,ENSP00000361359,ENSP00000362179,ENSP00000379110,ENSP00000385675,ENSP00000398698,ENSP00000427279,ENSP00000430950,ENSP00000477908…	AVPI1,CCL1,CCL20,CCL3,CCL3L3,CCL4L1,CD40,CD80,CSF2,CXCL1,CXCL2,CXCL8,DUSP5,ICAM1,IDO1,IL1B,IL23A,IL6,IRAK2,IRAK3,NFKBIA,NFKBIZ,PTGS2,SLAMF1,THBS1,TNF,TNFAIP3,ZC3H12A
GO:0002682	regulation of immune system process	24	1391	7.98e-14	ENSP00000216797,ENSP00000221847,ENSP00000225842,ENSP00000228534,ENSP00000256458,ENSP00000260356,ENSP00000261233,ENSP00000263339,ENSP00000263341,ENSP00000264246,ENSP00000264832,ENSP00000296871,ENSP00000306512,ENSP00000325663,ENSP00000351671,ENSP00000361359,ENSP00000362179,ENSP00000379110,ENSP00000385675,ENSP00000398698,ENSP00000427279,ENSP00000430950,ENSP00000477908,ENSP00000481570	CCL1,CCL20,CCL3,CD40,CD80,CSF2,CXCL1,CXCL2,CXCL8,EBI3,ICAM1,IDO1,IL1A,IL1B,IL23A,IL6,IRAK2,IRAK3,NFKBIA,NFKBIZ,THBS1,TNF,TNFAIP3,ZC3H12A
GO:0033993	response to lipid	20	825	9.32e-14	ENSP00000216797,ENSP00000256458,ENSP00000260356,ENSP00000261233,ENSP00000263341,ENSP00000264832,ENSP00000296871,ENSP00000306512,ENSP00000351671,ENSP00000356438,ENSP00000361359,ENSP00000362179,ENSP00000379110,ENSP00000385675,ENSP00000398698,ENSP00000427279,ENSP00000430950,ENSP00000468767,ENSP00000477908,ENSP00000481570	ACP5,CCL20,CCL3,CD40,CSF2,CXCL1,CXCL2,CXCL8,ICAM1,IDO1,IL1B,IL6,IRAK2,IRAK3,NFKBIA,PTGS2,THBS1,TNF,TNFAIP3,ZC3H12A
GO:1902531	regulation of intracellular signal transduction	26	1764	1.05e-13	ENSP00000216797,ENSP00000225842,ENSP00000228534,ENSP00000235382,ENSP00000256458,ENSP00000259874,ENSP00000260356,ENSP00000261233,ENSP00000263341,ENSP00000264246,ENSP00000264832,ENSP00000296871,ENSP00000306190,ENSP00000351671,ENSP00000355652,ENSP00000356438,ENSP00000358596,ENSP00000359660,ENSP00000361359,ENSP00000362179,ENSP00000385675,ENSP00000398698,ENSP00000477908,ENSP00000480558,ENSP00000481570…	AVPI1,CCL1,CCL20,CCL3,CCL3L3,CCL4L1,CD40,CD80,CSF2,DUSP5,ICAM1,IER3,IL1B,IL23A,IL6,IRAK2,IRAK3,NFKBIA,PTGS2,RGS2,RHOU,SLAMF1,THBS1,TNF,TNFAIP3,ZC3H12A
GO:0030334	regulation of cell migration	19	753	2.79e-13	ENSP00000225842,ENSP00000228534,ENSP00000243347,ENSP00000260356,ENSP00000263339,ENSP00000263341,ENSP00000264832,ENSP00000306512,ENSP00000341208,ENSP00000343690,ENSP00000351671,ENSP00000356438,ENSP00000361359,ENSP00000362179,ENSP00000379110,ENSP00000385675,ENSP00000398698,ENSP00000427279,ENSP00000477908	CCL1,CCL20,CCL3,CD40,CXCL1,CXCL2,CXCL8,DPYSL3,ICAM1,IL1A,IL1B,IL23A,IL6,PTGS2,STAT5A,THBS1,TNF,TNFAIP6,ZC3H12A
GO:0034612	response to tumor necrosis factor	13	217	3.76e-13	ENSP00000216797,ENSP00000225842,ENSP00000260356,ENSP00000264832,ENSP00000306512,ENSP00000351671,ENSP00000356438,ENSP00000361359,ENSP00000362179,ENSP00000398698,ENSP00000477908,ENSP00000480558,ENSP00000483609	CCL1,CCL20,CCL3,CCL3L3,CCL4L1,CD40,CXCL8,ICAM1,NFKBIA,PTGS2,THBS1,TNF,ZC3H12A
GO:0001932	regulation of protein phosphorylation	23	1370	6.46e-13	ENSP00000225842,ENSP00000228534,ENSP00000235382,ENSP00000256458,ENSP00000260356,ENSP00000261233,ENSP00000263341,ENSP00000264246,ENSP00000264832,ENSP00000296871,ENSP00000306190,ENSP00000351671,ENSP00000356438,ENSP00000358596,ENSP00000359660,ENSP00000361359,ENSP00000362179,ENSP00000385675,ENSP00000398698,ENSP00000477908,ENSP00000480558,ENSP00000481570,ENSP00000483609	AVPI1,CCL1,CCL20,CCL3,CCL3L3,CCL4L1,CD40,CD80,CSF2,DUSP5,ICAM1,IL1B,IL23A,IL6,IRAK2,IRAK3,PTGS2,RGS2,SLAMF1,THBS1,TNF,TNFAIP3,ZC3H12A
GO:0009966	regulation of signal transduction	31	3033	6.46e-13	ENSP00000216797,ENSP00000221847,ENSP00000225842,ENSP00000228534,ENSP00000235382,ENSP00000256458,ENSP00000259874,ENSP00000260356,ENSP00000261233,ENSP00000263339,ENSP00000263341,ENSP00000264246,ENSP00000264832,ENSP00000296871,ENSP00000306190,ENSP00000306512,ENSP00000351671,ENSP00000355652,ENSP00000356438,ENSP00000358596,ENSP00000359660,ENSP00000361359,ENSP00000362179,ENSP00000379110,ENSP00000385675…	AVPI1,CCL1,CCL20,CCL3,CCL3L3,CCL4L1,CD40,CD80,CSF2,CXCL1,CXCL2,CXCL8,DUSP5,EBI3,ICAM1,IER3,IL1A,IL1B,IL23A,IL6,IRAK2,IRAK3,NFKBIA,PTGS2,RGS2,RHOU,SLAMF1,THBS1,TNF,TNFAIP3,ZC3H12A
GO:0001934	positive regulation of protein phosphorylation	20	941	8.79e-13	ENSP00000225842,ENSP00000228534,ENSP00000256458,ENSP00000260356,ENSP00000263341,ENSP00000264246,ENSP00000264832,ENSP00000296871,ENSP00000306190,ENSP00000351671,ENSP00000356438,ENSP00000358596,ENSP00000359660,ENSP00000361359,ENSP00000362179,ENSP00000385675,ENSP00000398698,ENSP00000477908,ENSP00000480558,ENSP00000483609	AVPI1,CCL1,CCL20,CCL3,CCL3L3,CCL4L1,CD40,CD80,CSF2,DUSP5,ICAM1,IL1B,IL23A,IL6,IRAK2,PTGS2,SLAMF1,THBS1,TNF,ZC3H12A
GO:0051247	positive regulation of protein metabolic process	24	1587	1.10e-12	ENSP00000216797,ENSP00000221847,ENSP00000225842,ENSP00000228534,ENSP00000256458,ENSP00000260356,ENSP00000263339,ENSP00000263341,ENSP00000264246,ENSP00000264832,ENSP00000296871,ENSP00000306190,ENSP00000351671,ENSP00000356438,ENSP00000358596,ENSP00000359660,ENSP00000361359,ENSP00000362179,ENSP00000385675,ENSP00000398698,ENSP00000477908,ENSP00000480558,ENSP00000481570,ENSP00000483609	AVPI1,CCL1,CCL20,CCL3,CCL3L3,CCL4L1,CD40,CD80,CSF2,DUSP5,EBI3,ICAM1,IL1A,IL1B,IL23A,IL6,IRAK2,NFKBIA,PTGS2,SLAMF1,THBS1,TNF,TNFAIP3,ZC3H12A
GO:0007166	cell surface receptor signaling pathway	27	2198	1.43e-12	ENSP00000216797,ENSP00000221847,ENSP00000225842,ENSP00000228534,ENSP00000256458,ENSP00000261233,ENSP00000263339,ENSP00000263341,ENSP00000264246,ENSP00000264832,ENSP00000296871,ENSP00000306512,ENSP00000325663,ENSP00000341208,ENSP00000351671,ENSP00000355652,ENSP00000356438,ENSP00000361359,ENSP00000362179,ENSP00000379110,ENSP00000385675,ENSP00000398698,ENSP00000401645,ENSP00000427279,ENSP00000477908…	CCL1,CCL20,CCL3,CCL3L3,CCL4L1,CD40,CD80,CSF2,CXCL1,CXCL2,CXCL8,EBI3,ICAM1,IL1A,IL1B,IL23A,IL6,IRAK2,IRAK3,NFKBIA,NFKBIZ,PTGS2,RHOU,SERPINB2,STAT5A,TNF,ZC3H12A
GO:0043408	regulation of MAPK cascade	18	712	1.43e-12	ENSP00000225842,ENSP00000235382,ENSP00000256458,ENSP00000260356,ENSP00000261233,ENSP00000263341,ENSP00000264832,ENSP00000306190,ENSP00000351671,ENSP00000358596,ENSP00000359660,ENSP00000361359,ENSP00000362179,ENSP00000385675,ENSP00000398698,ENSP00000477908,ENSP00000480558,ENSP00000483609	AVPI1,CCL1,CCL20,CCL3,CCL3L3,CCL4L1,CD40,DUSP5,ICAM1,IL1B,IL6,IRAK2,IRAK3,RGS2,SLAMF1,THBS1,TNF,ZC3H12A
GO:0032101	regulation of response to external stimulus	18	732	2.11e-12	ENSP00000216797,ENSP00000225842,ENSP00000228534,ENSP00000243347,ENSP00000260356,ENSP00000263341,ENSP00000306512,ENSP00000356438,ENSP00000362179,ENSP00000379110,ENSP00000385675,ENSP00000398698,ENSP00000401645,ENSP00000427279,ENSP00000430950,ENSP00000468767,ENSP00000477908,ENSP00000481570	ACP5,CCL1,CCL3,CXCL1,CXCL2,CXCL8,IDO1,IL1B,IL23A,IL6,NFKBIA,PTGS2,SERPINB2,THBS1,TNF,TNFAIP3,TNFAIP6,ZC3H12A
GO:0043410	positive regulation of MAPK cascade	16	512	2.12e-12	ENSP00000225842,ENSP00000256458,ENSP00000260356,ENSP00000263341,ENSP00000264832,ENSP00000306190,ENSP00000351671,ENSP00000358596,ENSP00000359660,ENSP00000361359,ENSP00000362179,ENSP00000385675,ENSP00000398698,ENSP00000477908,ENSP00000480558,ENSP00000483609	AVPI1,CCL1,CCL20,CCL3,CCL3L3,CCL4L1,CD40,DUSP5,ICAM1,IL1B,IL6,IRAK2,SLAMF1,THBS1,TNF,ZC3H12A
GO:0071356	cellular response to tumor necrosis factor	12	197	2.89e-12	ENSP00000216797,ENSP00000225842,ENSP00000260356,ENSP00000264832,ENSP00000306512,ENSP00000351671,ENSP00000361359,ENSP00000362179,ENSP00000398698,ENSP00000477908,ENSP00000480558,ENSP00000483609	CCL1,CCL20,CCL3,CCL3L3,CCL4L1,CD40,CXCL8,ICAM1,NFKBIA,THBS1,TNF,ZC3H12A
GO:0006950	response to stress	31	3267	3.67e-12	ENSP00000216797,ENSP00000225842,ENSP00000228534,ENSP00000243347,ENSP00000256458,ENSP00000260356,ENSP00000263339,ENSP00000263341,ENSP00000264832,ENSP00000296871,ENSP00000306190,ENSP00000306512,ENSP00000325663,ENSP00000343690,ENSP00000351671,ENSP00000356438,ENSP00000361359,ENSP00000362179,ENSP00000379110,ENSP00000385675,ENSP00000398698,ENSP00000401645,ENSP00000427279,ENSP00000430950,ENSP00000457733…	ACP5,CCL1,CCL20,CCL3,CCL3L3,CCL4L1,CD40,CSF2,CXCL1,CXCL2,CXCL8,DPYSL3,EHD1,ICAM1,IDO1,IL1A,IL1B,IL23A,IL6,IRAK2,NFKBIA,NFKBIZ,PTGS2,SERPINB2,SLAMF1,SLC25A24,THBS1,TNF,TNFAIP3,TNFAIP6,ZC3H12A
GO:0051240	positive regulation of multicellular organismal process	23	1551	5.74e-12	ENSP00000221847,ENSP00000228534,ENSP00000235382,ENSP00000260356,ENSP00000261233,ENSP00000263339,ENSP00000263341,ENSP00000264246,ENSP00000264832,ENSP00000296871,ENSP00000306512,ENSP00000325663,ENSP00000341208,ENSP00000343690,ENSP00000351671,ENSP00000356438,ENSP00000361359,ENSP00000362179,ENSP00000385675,ENSP00000398698,ENSP00000430950,ENSP00000477908,ENSP00000481570	CCL20,CCL3,CD40,CD80,CSF2,CXCL8,DPYSL3,EBI3,ICAM1,IDO1,IL1A,IL1B,IL23A,IL6,IRAK3,NFKBIZ,PTGS2,RGS2,STAT5A,THBS1,TNF,TNFAIP3,ZC3H12A
GO:0032103	positive regulation of response to external stimulus	13	291	8.38e-12	ENSP00000216797,ENSP00000225842,ENSP00000228534,ENSP00000260356,ENSP00000263341,ENSP00000306512,ENSP00000356438,ENSP00000379110,ENSP00000385675,ENSP00000398698,ENSP00000427279,ENSP00000430950,ENSP00000477908	CCL1,CCL3,CXCL1,CXCL2,CXCL8,IDO1,IL1B,IL23A,IL6,NFKBIA,PTGS2,THBS1,TNF
GO:1901700	response to oxygen-containing compound	22	1427	1.10e-11	ENSP00000216797,ENSP00000235382,ENSP00000256458,ENSP00000260356,ENSP00000261233,ENSP00000263341,ENSP00000264832,ENSP00000296871,ENSP00000306512,ENSP00000341208,ENSP00000351671,ENSP00000356438,ENSP00000361359,ENSP00000362179,ENSP00000379110,ENSP00000385675,ENSP00000398698,ENSP00000427279,ENSP00000430950,ENSP00000468767,ENSP00000477908,ENSP00000481570	ACP5,CCL20,CCL3,CD40,CSF2,CXCL1,CXCL2,CXCL8,ICAM1,IDO1,IL1B,IL6,IRAK2,IRAK3,NFKBIA,PTGS2,RGS2,STAT5A,THBS1,TNF,TNFAIP3,ZC3H12A
GO:1902533	positive regulation of intracellular signal transduction	19	959	1.13e-11	ENSP00000225842,ENSP00000228534,ENSP00000256458,ENSP00000260356,ENSP00000263341,ENSP00000264246,ENSP00000264832,ENSP00000296871,ENSP00000306190,ENSP00000351671,ENSP00000358596,ENSP00000359660,ENSP00000361359,ENSP00000362179,ENSP00000385675,ENSP00000398698,ENSP00000477908,ENSP00000480558,ENSP00000483609	AVPI1,CCL1,CCL20,CCL3,CCL3L3,CCL4L1,CD40,CD80,CSF2,DUSP5,ICAM1,IL1B,IL23A,IL6,IRAK2,SLAMF1,THBS1,TNF,ZC3H12A
GO:0051246	regulation of protein metabolic process	28	2668	1.24e-11	ENSP00000216797,ENSP00000221847,ENSP00000225842,ENSP00000228534,ENSP00000235382,ENSP00000256458,ENSP00000260356,ENSP00000261233,ENSP00000263339,ENSP00000263341,ENSP00000264246,ENSP00000264832,ENSP00000265598,ENSP00000296871,ENSP00000306190,ENSP00000351671,ENSP00000356438,ENSP00000358596,ENSP00000359660,ENSP00000361359,ENSP00000362179,ENSP00000385675,ENSP00000398698,ENSP00000401645,ENSP00000477908…	AVPI1,CCL1,CCL20,CCL3,CCL3L3,CCL4L1,CD40,CD80,CSF2,DUSP5,EBI3,ICAM1,IL1A,IL1B,IL23A,IL6,IRAK2,IRAK3,LAMP3,NFKBIA,PTGS2,RGS2,SERPINB2,SLAMF1,THBS1,TNF,TNFAIP3,ZC3H12A
GO:0001819	positive regulation of cytokine production	14	390	1.41e-11	ENSP00000221847,ENSP00000228534,ENSP00000260356,ENSP00000263339,ENSP00000263341,ENSP00000264246,ENSP00000296871,ENSP00000351671,ENSP00000356438,ENSP00000361359,ENSP00000385675,ENSP00000398698,ENSP00000430950,ENSP00000477908	CCL20,CCL3,CD40,CD80,CSF2,EBI3,IDO1,IL1A,IL1B,IL23A,IL6,PTGS2,THBS1,TNF
GO:0009605	response to external stimulus	24	1857	2.10e-11	ENSP00000216797,ENSP00000225842,ENSP00000228534,ENSP00000256458,ENSP00000260356,ENSP00000261233,ENSP00000263341,ENSP00000264832,ENSP00000296871,ENSP00000306512,ENSP00000351671,ENSP00000356438,ENSP00000361359,ENSP00000362179,ENSP00000379110,ENSP00000385675,ENSP00000398698,ENSP00000427279,ENSP00000430950,ENSP00000468767,ENSP00000477908,ENSP00000480558,ENSP00000481570,ENSP00000483609	ACP5,CCL1,CCL20,CCL3,CCL3L3,CCL4L1,CD40,CSF2,CXCL1,CXCL2,CXCL8,ICAM1,IDO1,IL1B,IL23A,IL6,IRAK2,IRAK3,NFKBIA,PTGS2,THBS1,TNF,TNFAIP3,ZC3H12A
GO:0032270	positive regulation of cellular protein metabolic process	22	1496	2.47e-11	ENSP00000216797,ENSP00000225842,ENSP00000228534,ENSP00000256458,ENSP00000260356,ENSP00000263341,ENSP00000264246,ENSP00000264832,ENSP00000296871,ENSP00000306190,ENSP00000351671,ENSP00000356438,ENSP00000358596,ENSP00000359660,ENSP00000361359,ENSP00000362179,ENSP00000385675,ENSP00000398698,ENSP00000477908,ENSP00000480558,ENSP00000481570,ENSP00000483609	AVPI1,CCL1,CCL20,CCL3,CCL3L3,CCL4L1,CD40,CD80,CSF2,DUSP5,ICAM1,IL1B,IL23A,IL6,IRAK2,NFKBIA,PTGS2,SLAMF1,THBS1,TNF,TNFAIP3,ZC3H12A
GO:0048518	positive regulation of biological process	37	5459	2.49e-11	ENSP00000216797,ENSP00000221847,ENSP00000225842,ENSP00000228534,ENSP00000235382,ENSP00000243347,ENSP00000256458,ENSP00000260356,ENSP00000261233,ENSP00000263339,ENSP00000263341,ENSP00000264246,ENSP00000264832,ENSP00000265598,ENSP00000296871,ENSP00000306190,ENSP00000306512,ENSP00000325663,ENSP00000341208,ENSP00000343690,ENSP00000351671,ENSP00000353344,ENSP00000356438,ENSP00000358596,ENSP00000359660…	AVPI1,CCL1,CCL20,CCL3,CCL3L3,CCL4L1,CD40,CD80,CSF2,CXCL1,CXCL2,CXCL8,DPYSL3,DUSP5,EBI3,EHD1,ETS2,ICAM1,IDO1,IL1A,IL1B,IL23A,IL6,IRAK2,IRAK3,LAMP3,NFKBIA,NFKBIZ,PTGS2,RGS2,SLAMF1,STAT5A,THBS1,TNF,TNFAIP3,TNFAIP6,ZC3H12A
GO:1990869	cellular response to chemokine	9	81	2.49e-11	ENSP00000225842,ENSP00000306512,ENSP00000351671,ENSP00000362179,ENSP00000379110,ENSP00000427279,ENSP00000477908,ENSP00000480558,ENSP00000483609	CCL1,CCL20,CCL3,CCL3L3,CCL4L1,CXCL1,CXCL2,CXCL8,ZC3H12A
GO:0006955	immune response	22	1560	5.29e-11	ENSP00000221847,ENSP00000225842,ENSP00000228534,ENSP00000243347,ENSP00000248598,ENSP00000260356,ENSP00000263339,ENSP00000263341,ENSP00000264832,ENSP00000265598,ENSP00000296871,ENSP00000306190,ENSP00000306512,ENSP00000351671,ENSP00000361359,ENSP00000379110,ENSP00000385675,ENSP00000398698,ENSP00000427279,ENSP00000477908,ENSP00000480558,ENSP00000483609	CCL1,CCL20,CCL3,CCL3L3,CCL4L1,CD40,CSF2,CXCL1,CXCL2,CXCL8,EBI3,FGL2,ICAM1,IL1A,IL1B,IL23A,IL6,LAMP3,SLAMF1,THBS1,TNF,TNFAIP6
GO:0048522	positive regulation of cellular process	35	4898	5.80e-11	ENSP00000216797,ENSP00000221847,ENSP00000225842,ENSP00000228534,ENSP00000235382,ENSP00000243347,ENSP00000256458,ENSP00000260356,ENSP00000263339,ENSP00000263341,ENSP00000264246,ENSP00000264832,ENSP00000296871,ENSP00000306190,ENSP00000306512,ENSP00000325663,ENSP00000341208,ENSP00000343690,ENSP00000351671,ENSP00000353344,ENSP00000356438,ENSP00000358596,ENSP00000359660,ENSP00000361359,ENSP00000362179…	AVPI1,CCL1,CCL20,CCL3,CCL3L3,CCL4L1,CD40,CD80,CSF2,CXCL1,CXCL2,CXCL8,DPYSL3,DUSP5,EBI3,EHD1,ETS2,ICAM1,IDO1,IL1A,IL1B,IL23A,IL6,IRAK2,NFKBIA,NFKBIZ,PTGS2,RGS2,SLAMF1,STAT5A,THBS1,TNF,TNFAIP3,TNFAIP6,ZC3H12A
GO:0050896	response to stimulus	42	7824	8.45e-11	ENSP00000216797,ENSP00000221847,ENSP00000225842,ENSP00000228534,ENSP00000235382,ENSP00000243347,ENSP00000248598,ENSP00000256458,ENSP00000260356,ENSP00000261233,ENSP00000263339,ENSP00000263341,ENSP00000264246,ENSP00000264832,ENSP00000265598,ENSP00000276914,ENSP00000296871,ENSP00000306190,ENSP00000306512,ENSP00000325663,ENSP00000341208,ENSP00000343690,ENSP00000351671,ENSP00000355652,ENSP00000356438…	ACP5,CCL1,CCL20,CCL3,CCL3L3,CCL4L1,CD40,CD80,CSF2,CXCL1,CXCL2,CXCL8,CYP4B1,DPYSL3,DUSP5,EBI3,EHD1,FGL2,ICAM1,IDO1,IL1A,IL1B,IL23A,IL6,IRAK2,IRAK3,LAMP3,NFKBIA,NFKBIZ,PLIN2,PTGS2,RGS2,RHOU,SERPINB2,SLAMF1,SLC25A24,STAT5A,THBS1,TNF,TNFAIP3,TNFAIP6,ZC3H12A
GO:0051704	multi-organism process	25	2222	9.95e-11	ENSP00000216797,ENSP00000225842,ENSP00000228534,ENSP00000235382,ENSP00000243347,ENSP00000256458,ENSP00000261233,ENSP00000263341,ENSP00000264246,ENSP00000264832,ENSP00000296871,ENSP00000306190,ENSP00000306512,ENSP00000351671,ENSP00000356438,ENSP00000361359,ENSP00000362179,ENSP00000379110,ENSP00000385675,ENSP00000398698,ENSP00000427279,ENSP00000430950,ENSP00000468767,ENSP00000477908,ENSP00000481570	ACP5,CCL1,CCL20,CCL3,CD40,CD80,CSF2,CXCL1,CXCL2,CXCL8,ICAM1,IDO1,IL1B,IL23A,IL6,IRAK2,IRAK3,NFKBIA,PTGS2,RGS2,SLAMF1,TNF,TNFAIP3,TNFAIP6,ZC3H12A
GO:0010469	regulation of signaling receptor activity	15	577	1.28e-10	ENSP00000221847,ENSP00000225842,ENSP00000228534,ENSP00000263339,ENSP00000263341,ENSP00000296871,ENSP00000306512,ENSP00000351671,ENSP00000379110,ENSP00000385675,ENSP00000398698,ENSP00000427279,ENSP00000477908,ENSP00000480558,ENSP00000483609	CCL1,CCL20,CCL3,CCL3L3,CCL4L1,CSF2,CXCL1,CXCL2,CXCL8,EBI3,IL1A,IL1B,IL23A,IL6,TNF
GO:0032268	regulation of cellular protein metabolic process	26	2486	1.41e-10	ENSP00000216797,ENSP00000225842,ENSP00000228534,ENSP00000235382,ENSP00000256458,ENSP00000260356,ENSP00000261233,ENSP00000263341,ENSP00000264246,ENSP00000264832,ENSP00000265598,ENSP00000296871,ENSP00000306190,ENSP00000351671,ENSP00000356438,ENSP00000358596,ENSP00000359660,ENSP00000361359,ENSP00000362179,ENSP00000385675,ENSP00000398698,ENSP00000401645,ENSP00000477908,ENSP00000480558,ENSP00000481570…	AVPI1,CCL1,CCL20,CCL3,CCL3L3,CCL4L1,CD40,CD80,CSF2,DUSP5,ICAM1,IL1B,IL23A,IL6,IRAK2,IRAK3,LAMP3,NFKBIA,PTGS2,RGS2,SERPINB2,SLAMF1,THBS1,TNF,TNFAIP3,ZC3H12A
GO:0051239	regulation of multicellular organismal process	27	2788	2.43e-10	ENSP00000216797,ENSP00000221847,ENSP00000228534,ENSP00000235382,ENSP00000260356,ENSP00000261233,ENSP00000263339,ENSP00000263341,ENSP00000264246,ENSP00000264832,ENSP00000296871,ENSP00000306190,ENSP00000306512,ENSP00000325663,ENSP00000341208,ENSP00000343690,ENSP00000351671,ENSP00000356438,ENSP00000361359,ENSP00000362179,ENSP00000385675,ENSP00000398698,ENSP00000401645,ENSP00000430950,ENSP00000468767…	ACP5,CCL20,CCL3,CD40,CD80,CSF2,CXCL8,DPYSL3,EBI3,ICAM1,IDO1,IL1A,IL1B,IL23A,IL6,IRAK3,NFKBIA,NFKBIZ,PTGS2,RGS2,SERPINB2,SLAMF1,STAT5A,THBS1,TNF,TNFAIP3,ZC3H12A
GO:0065009	regulation of molecular function	29	3322	2.79e-10	ENSP00000216797,ENSP00000221847,ENSP00000225842,ENSP00000228534,ENSP00000235382,ENSP00000256458,ENSP00000260356,ENSP00000261233,ENSP00000263339,ENSP00000263341,ENSP00000264832,ENSP00000265598,ENSP00000296871,ENSP00000306512,ENSP00000351671,ENSP00000356438,ENSP00000358596,ENSP00000359660,ENSP00000361359,ENSP00000362179,ENSP00000379110,ENSP00000385675,ENSP00000398698,ENSP00000401645,ENSP00000427279…	AVPI1,CCL1,CCL20,CCL3,CCL3L3,CCL4L1,CD40,CSF2,CXCL1,CXCL2,CXCL8,DUSP5,EBI3,ICAM1,IL1A,IL1B,IL23A,IL6,IRAK2,IRAK3,LAMP3,NFKBIA,PTGS2,RGS2,SERPINB2,THBS1,TNF,TNFAIP3,ZC3H12A
GO:0070098	chemokine-mediated signaling pathway	8	75	5.98e-10	ENSP00000225842,ENSP00000306512,ENSP00000351671,ENSP00000379110,ENSP00000427279,ENSP00000477908,ENSP00000480558,ENSP00000483609	CCL1,CCL20,CCL3,CCL3L3,CCL4L1,CXCL1,CXCL2,CXCL8
GO:0060326	cell chemotaxis	10	183	7.50e-10	ENSP00000225842,ENSP00000263341,ENSP00000306512,ENSP00000351671,ENSP00000379110,ENSP00000385675,ENSP00000427279,ENSP00000477908,ENSP00000480558,ENSP00000483609	CCL1,CCL20,CCL3,CCL3L3,CCL4L1,CXCL1,CXCL2,CXCL8,IL1B,IL6
GO:0050727	regulation of inflammatory response	12	338	7.51e-10	ENSP00000216797,ENSP00000228534,ENSP00000243347,ENSP00000263341,ENSP00000356438,ENSP00000362179,ENSP00000385675,ENSP00000398698,ENSP00000430950,ENSP00000468767,ENSP00000477908,ENSP00000481570	ACP5,CCL3,IDO1,IL1B,IL23A,IL6,NFKBIA,PTGS2,TNF,TNFAIP3,TNFAIP6,ZC3H12A
GO:0051094	positive regulation of developmental process	19	1286	1.28e-09	ENSP00000228534,ENSP00000235382,ENSP00000260356,ENSP00000261233,ENSP00000263339,ENSP00000263341,ENSP00000264246,ENSP00000296871,ENSP00000306512,ENSP00000325663,ENSP00000343690,ENSP00000356438,ENSP00000361359,ENSP00000362179,ENSP00000385675,ENSP00000398698,ENSP00000430950,ENSP00000479153,ENSP00000481570	CD40,CD80,CSF2,CXCL8,DPYSL3,EHD1,IDO1,IL1A,IL1B,IL23A,IL6,IRAK3,NFKBIZ,PTGS2,RGS2,THBS1,TNF,TNFAIP3,ZC3H12A
GO:0002822	regulation of adaptive immune response based on somatic recombination of immune receptors built from immunoglobulin superfamily domains	9	135	1.47e-09	ENSP00000228534,ENSP00000263341,ENSP00000264246,ENSP00000325663,ENSP00000361359,ENSP00000362179,ENSP00000385675,ENSP00000398698,ENSP00000481570	CD40,CD80,IL1B,IL23A,IL6,NFKBIZ,TNF,TNFAIP3,ZC3H12A
GO:0002690	positive regulation of leukocyte chemotaxis	8	91	2.37e-09	ENSP00000225842,ENSP00000228534,ENSP00000260356,ENSP00000306512,ENSP00000379110,ENSP00000385675,ENSP00000427279,ENSP00000477908	CCL1,CCL3,CXCL1,CXCL2,CXCL8,IL23A,IL6,THBS1
GO:0032655	regulation of interleukin-12 production	7	53	2.77e-09	ENSP00000228534,ENSP00000260356,ENSP00000261233,ENSP00000306190,ENSP00000361359,ENSP00000430950,ENSP00000468767	ACP5,CD40,IDO1,IL23A,IRAK3,SLAMF1,THBS1
GO:0050900	leukocyte migration	11	296	3.27e-09	ENSP00000225842,ENSP00000261622,ENSP00000263341,ENSP00000264832,ENSP00000306512,ENSP00000351671,ENSP00000385675,ENSP00000398698,ENSP00000477908,ENSP00000480558,ENSP00000483609	CCL1,CCL20,CCL3,CCL3L3,CCL4L1,CXCL8,ICAM1,IL1B,IL6,SLC7A5,TNF
GO:0042035	regulation of cytokine biosynthetic process	8	96	3.34e-09	ENSP00000221847,ENSP00000260356,ENSP00000263339,ENSP00000263341,ENSP00000264246,ENSP00000351671,ENSP00000385675,ENSP00000398698	CCL20,CD80,EBI3,IL1A,IL1B,IL6,THBS1,TNF
GO:0050793	regulation of developmental process	24	2416	4.01e-09	ENSP00000216797,ENSP00000228534,ENSP00000235382,ENSP00000260356,ENSP00000261233,ENSP00000263339,ENSP00000263341,ENSP00000264246,ENSP00000264832,ENSP00000296871,ENSP00000306512,ENSP00000325663,ENSP00000341208,ENSP00000343690,ENSP00000355652,ENSP00000356438,ENSP00000361359,ENSP00000362179,ENSP00000385675,ENSP00000398698,ENSP00000430950,ENSP00000477908,ENSP00000479153,ENSP00000481570	CCL3,CD40,CD80,CSF2,CXCL8,DPYSL3,EHD1,ICAM1,IDO1,IL1A,IL1B,IL23A,IL6,IRAK3,NFKBIA,NFKBIZ,PTGS2,RGS2,RHOU,STAT5A,THBS1,TNF,TNFAIP3,ZC3H12A
GO:0042108	positive regulation of cytokine biosynthetic process	7	58	4.62e-09	ENSP00000221847,ENSP00000260356,ENSP00000263339,ENSP00000263341,ENSP00000264246,ENSP00000351671,ENSP00000398698	CCL20,CD80,EBI3,IL1A,IL1B,THBS1,TNF
GO:0030593	neutrophil chemotaxis	7	59	5.11e-09	ENSP00000225842,ENSP00000263341,ENSP00000306512,ENSP00000351671,ENSP00000477908,ENSP00000480558,ENSP00000483609	CCL1,CCL20,CCL3,CCL3L3,CCL4L1,CXCL8,IL1B
GO:0097529	myeloid leukocyte migration	8	103	5.41e-09	ENSP00000225842,ENSP00000263341,ENSP00000306512,ENSP00000351671,ENSP00000385675,ENSP00000477908,ENSP00000480558,ENSP00000483609	CCL1,CCL20,CCL3,CCL3L3,CCL4L1,CXCL8,IL1B,IL6
GO:0010647	positive regulation of cell communication	20	1631	7.60e-09	ENSP00000225842,ENSP00000228534,ENSP00000256458,ENSP00000260356,ENSP00000263341,ENSP00000264246,ENSP00000264832,ENSP00000296871,ENSP00000306190,ENSP00000351671,ENSP00000356438,ENSP00000358596,ENSP00000359660,ENSP00000361359,ENSP00000362179,ENSP00000385675,ENSP00000398698,ENSP00000477908,ENSP00000480558,ENSP00000483609	AVPI1,CCL1,CCL20,CCL3,CCL3L3,CCL4L1,CD40,CD80,CSF2,DUSP5,ICAM1,IL1B,IL23A,IL6,IRAK2,PTGS2,SLAMF1,THBS1,TNF,ZC3H12A
GO:0023056	positive regulation of signaling	20	1638	8.05e-09	ENSP00000225842,ENSP00000228534,ENSP00000256458,ENSP00000260356,ENSP00000263341,ENSP00000264246,ENSP00000264832,ENSP00000296871,ENSP00000306190,ENSP00000351671,ENSP00000356438,ENSP00000358596,ENSP00000359660,ENSP00000361359,ENSP00000362179,ENSP00000385675,ENSP00000398698,ENSP00000477908,ENSP00000480558,ENSP00000483609	AVPI1,CCL1,CCL20,CCL3,CCL3L3,CCL4L1,CD40,CD80,CSF2,DUSP5,ICAM1,IL1B,IL23A,IL6,IRAK2,PTGS2,SLAMF1,THBS1,TNF,ZC3H12A
GO:0051241	negative regulation of multicellular organismal process	17	1098	8.05e-09	ENSP00000216797,ENSP00000228534,ENSP00000235382,ENSP00000260356,ENSP00000261233,ENSP00000263341,ENSP00000306190,ENSP00000343690,ENSP00000356438,ENSP00000362179,ENSP00000385675,ENSP00000398698,ENSP00000401645,ENSP00000430950,ENSP00000468767,ENSP00000477908,ENSP00000481570	ACP5,CCL3,DPYSL3,IDO1,IL1B,IL23A,IL6,IRAK3,NFKBIA,PTGS2,RGS2,SERPINB2,SLAMF1,THBS1,TNF,TNFAIP3,ZC3H12A
GO:0001818	negative regulation of cytokine production	10	245	9.55e-09	ENSP00000228534,ENSP00000260356,ENSP00000261233,ENSP00000306190,ENSP00000362179,ENSP00000385675,ENSP00000398698,ENSP00000430950,ENSP00000468767,ENSP00000481570	ACP5,IDO1,IL23A,IL6,IRAK3,SLAMF1,THBS1,TNF,TNFAIP3,ZC3H12A
GO:0032675	regulation of interleukin-6 production	8	112	9.61e-09	ENSP00000261233,ENSP00000263339,ENSP00000263341,ENSP00000306190,ENSP00000362179,ENSP00000385675,ENSP00000398698,ENSP00000481570	IL1A,IL1B,IL6,IRAK3,SLAMF1,TNF,TNFAIP3,ZC3H12A
GO:0031347	regulation of defense response	14	676	1.06e-08	ENSP00000216797,ENSP00000228534,ENSP00000243347,ENSP00000256458,ENSP00000261233,ENSP00000263341,ENSP00000356438,ENSP00000362179,ENSP00000385675,ENSP00000398698,ENSP00000430950,ENSP00000468767,ENSP00000477908,ENSP00000481570	ACP5,CCL3,IDO1,IL1B,IL23A,IL6,IRAK2,IRAK3,NFKBIA,PTGS2,TNF,TNFAIP3,TNFAIP6,ZC3H12A
GO:0032680	regulation of tumor necrosis factor production	8	115	1.12e-08	ENSP00000228534,ENSP00000260356,ENSP00000261233,ENSP00000306190,ENSP00000362179,ENSP00000468767,ENSP00000477908,ENSP00000481570	ACP5,CCL3,IL23A,IRAK3,SLAMF1,THBS1,TNFAIP3,ZC3H12A
GO:0048585	negative regulation of response to stimulus	19	1483	1.12e-08	ENSP00000216797,ENSP00000235382,ENSP00000243347,ENSP00000260356,ENSP00000261233,ENSP00000263339,ENSP00000263341,ENSP00000264832,ENSP00000296871,ENSP00000306190,ENSP00000306512,ENSP00000356438,ENSP00000358596,ENSP00000362179,ENSP00000385675,ENSP00000398698,ENSP00000401645,ENSP00000468767,ENSP00000481570	ACP5,CSF2,CXCL8,DUSP5,ICAM1,IL1A,IL1B,IL6,IRAK3,NFKBIA,PTGS2,RGS2,SERPINB2,SLAMF1,THBS1,TNF,TNFAIP3,TNFAIP6,ZC3H12A
GO:0080134	regulation of response to stress	18	1299	1.12e-08	ENSP00000216797,ENSP00000228534,ENSP00000243347,ENSP00000256458,ENSP00000259874,ENSP00000260356,ENSP00000261233,ENSP00000263341,ENSP00000306190,ENSP00000356438,ENSP00000362179,ENSP00000385675,ENSP00000398698,ENSP00000401645,ENSP00000430950,ENSP00000468767,ENSP00000477908,ENSP00000481570	ACP5,CCL3,IDO1,IER3,IL1B,IL23A,IL6,IRAK2,IRAK3,NFKBIA,PTGS2,SERPINB2,SLAMF1,THBS1,TNF,TNFAIP3,TNFAIP6,ZC3H12A
GO:0010604	positive regulation of macromolecule metabolic process	26	3081	1.27e-08	ENSP00000216797,ENSP00000221847,ENSP00000225842,ENSP00000228534,ENSP00000256458,ENSP00000260356,ENSP00000263339,ENSP00000263341,ENSP00000264246,ENSP00000264832,ENSP00000265598,ENSP00000296871,ENSP00000306190,ENSP00000351671,ENSP00000353344,ENSP00000356438,ENSP00000358596,ENSP00000359660,ENSP00000361359,ENSP00000362179,ENSP00000385675,ENSP00000398698,ENSP00000477908,ENSP00000480558,ENSP00000481570…	AVPI1,CCL1,CCL20,CCL3,CCL3L3,CCL4L1,CD40,CD80,CSF2,DUSP5,EBI3,ETS2,ICAM1,IL1A,IL1B,IL23A,IL6,IRAK2,LAMP3,NFKBIA,PTGS2,SLAMF1,THBS1,TNF,TNFAIP3,ZC3H12A
GO:0050729	positive regulation of inflammatory response	8	120	1.45e-08	ENSP00000216797,ENSP00000228534,ENSP00000263341,ENSP00000356438,ENSP00000385675,ENSP00000398698,ENSP00000430950,ENSP00000477908	CCL3,IDO1,IL1B,IL23A,IL6,NFKBIA,PTGS2,TNF
GO:0043066	negative regulation of apoptotic process	15	859	2.04e-08	ENSP00000216797,ENSP00000259874,ENSP00000260356,ENSP00000263339,ENSP00000263341,ENSP00000264832,ENSP00000265598,ENSP00000296871,ENSP00000356438,ENSP00000362179,ENSP00000385675,ENSP00000398698,ENSP00000401645,ENSP00000430950,ENSP00000481570	CSF2,ICAM1,IDO1,IER3,IL1A,IL1B,IL6,LAMP3,NFKBIA,PTGS2,SERPINB2,THBS1,TNF,TNFAIP3,ZC3H12A
GO:0050778	positive regulation of immune response	13	589	2.16e-08	ENSP00000216797,ENSP00000228534,ENSP00000256458,ENSP00000261233,ENSP00000263341,ENSP00000264246,ENSP00000325663,ENSP00000361359,ENSP00000362179,ENSP00000385675,ENSP00000398698,ENSP00000430950,ENSP00000481570	CD40,CD80,IDO1,IL1B,IL23A,IL6,IRAK2,IRAK3,NFKBIA,NFKBIZ,TNF,TNFAIP3,ZC3H12A
GO:0031349	positive regulation of defense response	11	365	2.18e-08	ENSP00000216797,ENSP00000228534,ENSP00000256458,ENSP00000261233,ENSP00000263341,ENSP00000356438,ENSP00000385675,ENSP00000398698,ENSP00000430950,ENSP00000477908,ENSP00000481570	CCL3,IDO1,IL1B,IL23A,IL6,IRAK2,IRAK3,NFKBIA,PTGS2,TNF,TNFAIP3
GO:0030595	leukocyte chemotaxis	8	130	2.51e-08	ENSP00000225842,ENSP00000263341,ENSP00000306512,ENSP00000351671,ENSP00000385675,ENSP00000477908,ENSP00000480558,ENSP00000483609	CCL1,CCL20,CCL3,CCL3L3,CCL4L1,CXCL8,IL1B,IL6
GO:1903037	regulation of leukocyte cell-cell adhesion	10	278	2.60e-08	ENSP00000221847,ENSP00000228534,ENSP00000263341,ENSP00000264246,ENSP00000264832,ENSP00000325663,ENSP00000362179,ENSP00000385675,ENSP00000398698,ENSP00000430950	CD80,EBI3,ICAM1,IDO1,IL1B,IL23A,IL6,NFKBIZ,TNF,ZC3H12A
GO:0051173	positive regulation of nitrogen compound metabolic process	25	2946	2.87e-08	ENSP00000216797,ENSP00000221847,ENSP00000225842,ENSP00000228534,ENSP00000256458,ENSP00000260356,ENSP00000263339,ENSP00000263341,ENSP00000264246,ENSP00000264832,ENSP00000296871,ENSP00000306190,ENSP00000351671,ENSP00000353344,ENSP00000356438,ENSP00000358596,ENSP00000359660,ENSP00000361359,ENSP00000362179,ENSP00000385675,ENSP00000398698,ENSP00000477908,ENSP00000480558,ENSP00000481570,ENSP00000483609	AVPI1,CCL1,CCL20,CCL3,CCL3L3,CCL4L1,CD40,CD80,CSF2,DUSP5,EBI3,ETS2,ICAM1,IL1A,IL1B,IL23A,IL6,IRAK2,NFKBIA,PTGS2,SLAMF1,THBS1,TNF,TNFAIP3,ZC3H12A
GO:0042127	regulation of cell population proliferation	19	1594	3.26e-08	ENSP00000216797,ENSP00000221847,ENSP00000228534,ENSP00000260356,ENSP00000263339,ENSP00000263341,ENSP00000296871,ENSP00000306190,ENSP00000306512,ENSP00000341208,ENSP00000356438,ENSP00000361359,ENSP00000379110,ENSP00000385675,ENSP00000398698,ENSP00000427279,ENSP00000430950,ENSP00000480558,ENSP00000481570	CCL3L3,CD40,CSF2,CXCL1,CXCL2,CXCL8,EBI3,IDO1,IL1A,IL1B,IL23A,IL6,NFKBIA,PTGS2,SLAMF1,STAT5A,THBS1,TNF,TNFAIP3
GO:1901701	cellular response to oxygen-containing compound	15	896	3.33e-08	ENSP00000216797,ENSP00000256458,ENSP00000263341,ENSP00000264832,ENSP00000296871,ENSP00000306512,ENSP00000341208,ENSP00000351671,ENSP00000356438,ENSP00000361359,ENSP00000362179,ENSP00000385675,ENSP00000398698,ENSP00000477908,ENSP00000481570	CCL20,CCL3,CD40,CSF2,CXCL8,ICAM1,IL1B,IL6,IRAK2,NFKBIA,PTGS2,STAT5A,TNF,TNFAIP3,ZC3H12A
GO:0007165	signal transduction	31	4738	3.54e-08	ENSP00000216797,ENSP00000221847,ENSP00000225842,ENSP00000228534,ENSP00000243347,ENSP00000256458,ENSP00000261233,ENSP00000263339,ENSP00000263341,ENSP00000264246,ENSP00000264832,ENSP00000296871,ENSP00000306190,ENSP00000306512,ENSP00000325663,ENSP00000341208,ENSP00000351671,ENSP00000355652,ENSP00000356438,ENSP00000358596,ENSP00000361359,ENSP00000362179,ENSP00000379110,ENSP00000385675,ENSP00000398698…	CCL1,CCL20,CCL3,CCL3L3,CCL4L1,CD40,CD80,CSF2,CXCL1,CXCL2,CXCL8,DUSP5,EBI3,ICAM1,IL1A,IL1B,IL23A,IL6,IRAK2,IRAK3,NFKBIA,NFKBIZ,PTGS2,RHOU,SERPINB2,SLAMF1,STAT5A,TNF,TNFAIP3,TNFAIP6,ZC3H12A
GO:0051716	cellular response to stimulus	35	6212	4.61e-08	ENSP00000216797,ENSP00000221847,ENSP00000225842,ENSP00000228534,ENSP00000243347,ENSP00000256458,ENSP00000260356,ENSP00000261233,ENSP00000263339,ENSP00000263341,ENSP00000264246,ENSP00000264832,ENSP00000296871,ENSP00000306190,ENSP00000306512,ENSP00000325663,ENSP00000341208,ENSP00000343690,ENSP00000351671,ENSP00000355652,ENSP00000356438,ENSP00000358596,ENSP00000361359,ENSP00000362179,ENSP00000379110…	CCL1,CCL20,CCL3,CCL3L3,CCL4L1,CD40,CD80,CSF2,CXCL1,CXCL2,CXCL8,DPYSL3,DUSP5,EBI3,EHD1,ICAM1,IL1A,IL1B,IL23A,IL6,IRAK2,IRAK3,NFKBIA,NFKBIZ,PTGS2,RHOU,SERPINB2,SLAMF1,SLC25A24,STAT5A,THBS1,TNF,TNFAIP3,TNFAIP6,ZC3H12A
GO:0002824	positive regulation of adaptive immune response based on somatic recombination of immune receptors built from immunoglobulin superfamily domains	7	89	5.49e-08	ENSP00000228534,ENSP00000263341,ENSP00000264246,ENSP00000325663,ENSP00000361359,ENSP00000385675,ENSP00000398698	CD40,CD80,IL1B,IL23A,IL6,NFKBIZ,TNF
GO:0031325	positive regulation of cellular metabolic process	25	3060	6.00e-08	ENSP00000216797,ENSP00000221847,ENSP00000225842,ENSP00000228534,ENSP00000256458,ENSP00000260356,ENSP00000263339,ENSP00000263341,ENSP00000264246,ENSP00000264832,ENSP00000296871,ENSP00000306190,ENSP00000351671,ENSP00000353344,ENSP00000356438,ENSP00000358596,ENSP00000359660,ENSP00000361359,ENSP00000362179,ENSP00000385675,ENSP00000398698,ENSP00000477908,ENSP00000480558,ENSP00000481570,ENSP00000483609	AVPI1,CCL1,CCL20,CCL3,CCL3L3,CCL4L1,CD40,CD80,CSF2,DUSP5,EBI3,ETS2,ICAM1,IL1A,IL1B,IL23A,IL6,IRAK2,NFKBIA,PTGS2,SLAMF1,THBS1,TNF,TNFAIP3,ZC3H12A
GO:2000026	regulation of multicellular organismal development	20	1876	6.46e-08	ENSP00000216797,ENSP00000228534,ENSP00000235382,ENSP00000260356,ENSP00000261233,ENSP00000263339,ENSP00000263341,ENSP00000264246,ENSP00000296871,ENSP00000306512,ENSP00000325663,ENSP00000343690,ENSP00000356438,ENSP00000361359,ENSP00000362179,ENSP00000385675,ENSP00000398698,ENSP00000430950,ENSP00000477908,ENSP00000481570	CCL3,CD40,CD80,CSF2,CXCL8,DPYSL3,IDO1,IL1A,IL1B,IL23A,IL6,IRAK3,NFKBIA,NFKBIZ,PTGS2,RGS2,THBS1,TNF,TNFAIP3,ZC3H12A
GO:0016477	cell migration	14	812	8.47e-08	ENSP00000225842,ENSP00000260356,ENSP00000261622,ENSP00000263341,ENSP00000264832,ENSP00000306512,ENSP00000351671,ENSP00000379110,ENSP00000385675,ENSP00000398698,ENSP00000427279,ENSP00000477908,ENSP00000480558,ENSP00000483609	CCL1,CCL20,CCL3,CCL3L3,CCL4L1,CXCL1,CXCL2,CXCL8,ICAM1,IL1B,IL6,SLC7A5,THBS1,TNF
GO:0045428	regulation of nitric oxide biosynthetic process	6	54	1.12e-07	ENSP00000263341,ENSP00000264832,ENSP00000356438,ENSP00000362179,ENSP00000398698,ENSP00000468767	ACP5,ICAM1,IL1B,PTGS2,TNF,ZC3H12A
GO:0009968	negative regulation of signal transduction	16	1160	1.17e-07	ENSP00000216797,ENSP00000235382,ENSP00000260356,ENSP00000261233,ENSP00000263339,ENSP00000263341,ENSP00000264832,ENSP00000296871,ENSP00000306190,ENSP00000306512,ENSP00000356438,ENSP00000358596,ENSP00000362179,ENSP00000385675,ENSP00000398698,ENSP00000481570	CSF2,CXCL8,DUSP5,ICAM1,IL1A,IL1B,IL6,IRAK3,NFKBIA,PTGS2,RGS2,SLAMF1,THBS1,TNF,TNFAIP3,ZC3H12A
GO:2001237	negative regulation of extrinsic apoptotic signaling pathway	7	104	1.43e-07	ENSP00000260356,ENSP00000263339,ENSP00000263341,ENSP00000264832,ENSP00000296871,ENSP00000398698,ENSP00000481570	CSF2,ICAM1,IL1A,IL1B,THBS1,TNF,TNFAIP3
GO:0050776	regulation of immune response	14	873	2.03e-07	ENSP00000216797,ENSP00000228534,ENSP00000256458,ENSP00000261233,ENSP00000263341,ENSP00000264246,ENSP00000264832,ENSP00000325663,ENSP00000361359,ENSP00000362179,ENSP00000385675,ENSP00000398698,ENSP00000430950,ENSP00000481570	CD40,CD80,ICAM1,IDO1,IL1B,IL23A,IL6,IRAK2,IRAK3,NFKBIA,NFKBIZ,TNF,TNFAIP3,ZC3H12A
GO:0072676	lymphocyte migration	6	61	2.14e-07	ENSP00000225842,ENSP00000264832,ENSP00000351671,ENSP00000477908,ENSP00000480558,ENSP00000483609	CCL1,CCL20,CCL3,CCL3L3,CCL4L1,ICAM1
GO:0050790	regulation of catalytic activity	21	2249	2.15e-07	ENSP00000225842,ENSP00000228534,ENSP00000235382,ENSP00000256458,ENSP00000260356,ENSP00000261233,ENSP00000263341,ENSP00000264832,ENSP00000265598,ENSP00000351671,ENSP00000356438,ENSP00000358596,ENSP00000359660,ENSP00000361359,ENSP00000379110,ENSP00000398698,ENSP00000401645,ENSP00000477908,ENSP00000480558,ENSP00000481570,ENSP00000483609	AVPI1,CCL1,CCL20,CCL3,CCL3L3,CCL4L1,CD40,CXCL1,DUSP5,ICAM1,IL1B,IL23A,IRAK2,IRAK3,LAMP3,PTGS2,RGS2,SERPINB2,THBS1,TNF,TNFAIP3
GO:0002694	regulation of leukocyte activation	11	470	2.33e-07	ENSP00000221847,ENSP00000228534,ENSP00000260356,ENSP00000263341,ENSP00000264246,ENSP00000325663,ENSP00000361359,ENSP00000362179,ENSP00000385675,ENSP00000430950,ENSP00000481570	CD40,CD80,EBI3,IDO1,IL1B,IL23A,IL6,NFKBIZ,THBS1,TNFAIP3,ZC3H12A
GO:0002697	regulation of immune effector process	10	362	2.53e-07	ENSP00000228534,ENSP00000261233,ENSP00000263341,ENSP00000264246,ENSP00000325663,ENSP00000361359,ENSP00000362179,ENSP00000385675,ENSP00000398698,ENSP00000481570	CD40,CD80,IL1B,IL23A,IL6,IRAK3,NFKBIZ,TNF,TNFAIP3,ZC3H12A
GO:0032879	regulation of localization	22	2524	2.73e-07	ENSP00000216797,ENSP00000225842,ENSP00000228534,ENSP00000235382,ENSP00000243347,ENSP00000260356,ENSP00000263339,ENSP00000263341,ENSP00000264832,ENSP00000306512,ENSP00000341208,ENSP00000343690,ENSP00000351671,ENSP00000356438,ENSP00000361359,ENSP00000362179,ENSP00000379110,ENSP00000385675,ENSP00000398698,ENSP00000427279,ENSP00000477908,ENSP00000479153	CCL1,CCL20,CCL3,CD40,CXCL1,CXCL2,CXCL8,DPYSL3,EHD1,ICAM1,IL1A,IL1B,IL23A,IL6,NFKBIA,PTGS2,RGS2,STAT5A,THBS1,TNF,TNFAIP6,ZC3H12A
GO:0042493	response to drug	14	900	2.80e-07	ENSP00000216797,ENSP00000235382,ENSP00000260356,ENSP00000263341,ENSP00000264832,ENSP00000276914,ENSP00000356438,ENSP00000360991,ENSP00000361359,ENSP00000362179,ENSP00000385675,ENSP00000398698,ENSP00000457733,ENSP00000481570	CD40,CYP4B1,ICAM1,IL1B,IL6,NFKBIA,PLIN2,PTGS2,RGS2,SLC25A24,THBS1,TNF,TNFAIP3,ZC3H12A
GO:0010941	regulation of cell death	18	1638	3.05e-07	ENSP00000216797,ENSP00000259874,ENSP00000260356,ENSP00000263339,ENSP00000263341,ENSP00000264832,ENSP00000265598,ENSP00000296871,ENSP00000356438,ENSP00000361359,ENSP00000362179,ENSP00000385675,ENSP00000398698,ENSP00000401645,ENSP00000430950,ENSP00000457733,ENSP00000477908,ENSP00000481570	CCL3,CD40,CSF2,ICAM1,IDO1,IER3,IL1A,IL1B,IL6,LAMP3,NFKBIA,PTGS2,SERPINB2,SLC25A24,THBS1,TNF,TNFAIP3,ZC3H12A
GO:0070372	regulation of ERK1 and ERK2 cascade	9	274	3.27e-07	ENSP00000225842,ENSP00000263341,ENSP00000264832,ENSP00000306190,ENSP00000351671,ENSP00000398698,ENSP00000477908,ENSP00000480558,ENSP00000483609	CCL1,CCL20,CCL3,CCL3L3,CCL4L1,ICAM1,IL1B,SLAMF1,TNF
GO:0030155	regulation of cell adhesion	12	623	3.47e-07	ENSP00000221847,ENSP00000228534,ENSP00000260356,ENSP00000263341,ENSP00000264246,ENSP00000264832,ENSP00000306512,ENSP00000325663,ENSP00000362179,ENSP00000385675,ENSP00000398698,ENSP00000430950	CD80,CXCL8,EBI3,ICAM1,IDO1,IL1B,IL23A,IL6,NFKBIZ,THBS1,TNF,ZC3H12A
GO:0045765	regulation of angiogenesis	9	277	3.47e-07	ENSP00000260356,ENSP00000263339,ENSP00000263341,ENSP00000306512,ENSP00000356438,ENSP00000361359,ENSP00000362179,ENSP00000385675,ENSP00000481570	CD40,CXCL8,IL1A,IL1B,IL6,PTGS2,THBS1,TNFAIP3,ZC3H12A
GO:0031663	lipopolysaccharide-mediated signaling pathway	5	31	3.51e-07	ENSP00000216797,ENSP00000256458,ENSP00000263341,ENSP00000398698,ENSP00000477908	CCL3,IL1B,IRAK2,NFKBIA,TNF
GO:0070374	positive regulation of ERK1 and ERK2 cascade	8	196	4.09e-07	ENSP00000225842,ENSP00000264832,ENSP00000306190,ENSP00000351671,ENSP00000398698,ENSP00000477908,ENSP00000480558,ENSP00000483609	CCL1,CCL20,CCL3,CCL3L3,CCL4L1,ICAM1,SLAMF1,TNF
GO:1905952	regulation of lipid localization	7	129	5.01e-07	ENSP00000216797,ENSP00000260356,ENSP00000263341,ENSP00000362179,ENSP00000385675,ENSP00000398698,ENSP00000479153	EHD1,IL1B,IL6,NFKBIA,THBS1,TNF,ZC3H12A
GO:1903039	positive regulation of leukocyte cell-cell adhesion	8	202	5.02e-07	ENSP00000221847,ENSP00000228534,ENSP00000263341,ENSP00000264246,ENSP00000264832,ENSP00000325663,ENSP00000385675,ENSP00000398698	CD80,EBI3,ICAM1,IL1B,IL23A,IL6,NFKBIZ,TNF
GO:0042981	regulation of apoptotic process	17	1501	5.15e-07	ENSP00000216797,ENSP00000259874,ENSP00000260356,ENSP00000263339,ENSP00000263341,ENSP00000264832,ENSP00000265598,ENSP00000296871,ENSP00000356438,ENSP00000361359,ENSP00000362179,ENSP00000385675,ENSP00000398698,ENSP00000401645,ENSP00000430950,ENSP00000477908,ENSP00000481570	CCL3,CD40,CSF2,ICAM1,IDO1,IER3,IL1A,IL1B,IL6,LAMP3,NFKBIA,PTGS2,SERPINB2,THBS1,TNF,TNFAIP3,ZC3H12A
GO:1902624	positive regulation of neutrophil migration	5	34	5.15e-07	ENSP00000228534,ENSP00000263339,ENSP00000306512,ENSP00000379110,ENSP00000427279	CXCL1,CXCL2,CXCL8,IL1A,IL23A
GO:0044093	positive regulation of molecular function	18	1713	5.42e-07	ENSP00000225842,ENSP00000228534,ENSP00000235382,ENSP00000256458,ENSP00000260356,ENSP00000261233,ENSP00000263341,ENSP00000264832,ENSP00000351671,ENSP00000358596,ENSP00000359660,ENSP00000361359,ENSP00000379110,ENSP00000385675,ENSP00000398698,ENSP00000477908,ENSP00000480558,ENSP00000483609	AVPI1,CCL1,CCL20,CCL3,CCL3L3,CCL4L1,CD40,CXCL1,DUSP5,ICAM1,IL1B,IL23A,IL6,IRAK2,IRAK3,RGS2,THBS1,TNF
GO:0022603	regulation of anatomical structure morphogenesis	14	961	5.55e-07	ENSP00000260356,ENSP00000263339,ENSP00000263341,ENSP00000264832,ENSP00000306512,ENSP00000355652,ENSP00000356438,ENSP00000361359,ENSP00000362179,ENSP00000385675,ENSP00000398698,ENSP00000477908,ENSP00000479153,ENSP00000481570	CCL3,CD40,CXCL8,EHD1,ICAM1,IL1A,IL1B,IL6,PTGS2,RHOU,THBS1,TNF,TNFAIP3,ZC3H12A
GO:0051249	regulation of lymphocyte activation	10	401	5.56e-07	ENSP00000221847,ENSP00000228534,ENSP00000263341,ENSP00000264246,ENSP00000325663,ENSP00000361359,ENSP00000362179,ENSP00000385675,ENSP00000430950,ENSP00000481570	CD40,CD80,EBI3,IDO1,IL1B,IL23A,IL6,NFKBIZ,TNFAIP3,ZC3H12A
GO:0051090	regulation of DNA-binding transcription factor activity	10	403	5.77e-07	ENSP00000216797,ENSP00000256458,ENSP00000261233,ENSP00000263341,ENSP00000264832,ENSP00000361359,ENSP00000362179,ENSP00000385675,ENSP00000398698,ENSP00000481570	CD40,ICAM1,IL1B,IL6,IRAK2,IRAK3,NFKBIA,TNF,TNFAIP3,ZC3H12A
GO:0032715	negative regulation of interleukin-6 production	5	38	8.11e-07	ENSP00000261233,ENSP00000306190,ENSP00000362179,ENSP00000398698,ENSP00000481570	IRAK3,SLAMF1,TNF,TNFAIP3,ZC3H12A
GO:2001234	negative regulation of apoptotic signaling pathway	8	218	8.28e-07	ENSP00000260356,ENSP00000263339,ENSP00000263341,ENSP00000264832,ENSP00000296871,ENSP00000356438,ENSP00000398698,ENSP00000481570	CSF2,ICAM1,IL1A,IL1B,PTGS2,THBS1,TNF,TNFAIP3
GO:0051171	regulation of nitrogen compound metabolic process	32	5827	9.83e-07	ENSP00000216797,ENSP00000221847,ENSP00000225842,ENSP00000228534,ENSP00000235382,ENSP00000256458,ENSP00000260356,ENSP00000261233,ENSP00000263339,ENSP00000263341,ENSP00000264246,ENSP00000264832,ENSP00000265598,ENSP00000296871,ENSP00000306190,ENSP00000325663,ENSP00000341208,ENSP00000351671,ENSP00000353344,ENSP00000356438,ENSP00000358596,ENSP00000359660,ENSP00000361359,ENSP00000362179,ENSP00000385675…	ACP5,AVPI1,CCL1,CCL20,CCL3,CCL3L3,CCL4L1,CD40,CD80,CSF2,DUSP5,EBI3,ETS2,ICAM1,IL1A,IL1B,IL23A,IL6,IRAK2,IRAK3,LAMP3,NFKBIA,NFKBIZ,PTGS2,RGS2,SERPINB2,SLAMF1,STAT5A,THBS1,TNF,TNFAIP3,ZC3H12A
GO:0043085	positive regulation of catalytic activity	16	1381	1.01e-06	ENSP00000225842,ENSP00000228534,ENSP00000235382,ENSP00000256458,ENSP00000260356,ENSP00000263341,ENSP00000264832,ENSP00000351671,ENSP00000358596,ENSP00000359660,ENSP00000361359,ENSP00000379110,ENSP00000398698,ENSP00000477908,ENSP00000480558,ENSP00000483609	AVPI1,CCL1,CCL20,CCL3,CCL3L3,CCL4L1,CD40,CXCL1,DUSP5,ICAM1,IL1B,IL23A,IRAK2,RGS2,THBS1,TNF
GO:0002548	monocyte chemotaxis	5	41	1.11e-06	ENSP00000351671,ENSP00000385675,ENSP00000477908,ENSP00000480558,ENSP00000483609	CCL20,CCL3,CCL3L3,CCL4L1,IL6
GO:0010883	regulation of lipid storage	5	42	1.24e-06	ENSP00000216797,ENSP00000362179,ENSP00000385675,ENSP00000398698,ENSP00000479153	EHD1,IL6,NFKBIA,TNF,ZC3H12A
GO:0043405	regulation of MAP kinase activity	9	337	1.53e-06	ENSP00000235382,ENSP00000256458,ENSP00000260356,ENSP00000261233,ENSP00000263341,ENSP00000358596,ENSP00000359660,ENSP00000361359,ENSP00000398698	AVPI1,CD40,DUSP5,IL1B,IRAK2,IRAK3,RGS2,THBS1,TNF
GO:0048247	lymphocyte chemotaxis	5	45	1.66e-06	ENSP00000225842,ENSP00000351671,ENSP00000477908,ENSP00000480558,ENSP00000483609	CCL1,CCL20,CCL3,CCL3L3,CCL4L1
GO:0032695	negative regulation of interleukin-12 production	4	16	1.81e-06	ENSP00000260356,ENSP00000261233,ENSP00000306190,ENSP00000468767	ACP5,IRAK3,SLAMF1,THBS1
GO:0080090	regulation of primary metabolic process	32	5982	1.81e-06	ENSP00000216797,ENSP00000221847,ENSP00000225842,ENSP00000228534,ENSP00000235382,ENSP00000256458,ENSP00000260356,ENSP00000261233,ENSP00000263339,ENSP00000263341,ENSP00000264246,ENSP00000264832,ENSP00000265598,ENSP00000276914,ENSP00000296871,ENSP00000306190,ENSP00000325663,ENSP00000341208,ENSP00000351671,ENSP00000353344,ENSP00000356438,ENSP00000358596,ENSP00000359660,ENSP00000361359,ENSP00000362179…	AVPI1,CCL1,CCL20,CCL3,CCL3L3,CCL4L1,CD40,CD80,CSF2,DUSP5,EBI3,ETS2,ICAM1,IL1A,IL1B,IL23A,IL6,IRAK2,IRAK3,LAMP3,NFKBIA,NFKBIZ,PLIN2,PTGS2,RGS2,SERPINB2,SLAMF1,STAT5A,THBS1,TNF,TNFAIP3,ZC3H12A
GO:2000379	positive regulation of reactive oxygen species metabolic process	6	94	1.81e-06	ENSP00000260356,ENSP00000263341,ENSP00000264832,ENSP00000356438,ENSP00000362179,ENSP00000398698	ICAM1,IL1B,PTGS2,THBS1,TNF,ZC3H12A
GO:0045766	positive regulation of angiogenesis	7	162	1.91e-06	ENSP00000260356,ENSP00000263339,ENSP00000263341,ENSP00000306512,ENSP00000356438,ENSP00000361359,ENSP00000362179	CD40,CXCL8,IL1A,IL1B,PTGS2,THBS1,ZC3H12A
GO:0071622	regulation of granulocyte chemotaxis	5	47	1.96e-06	ENSP00000228534,ENSP00000260356,ENSP00000306512,ENSP00000379110,ENSP00000427279	CXCL1,CXCL2,CXCL8,IL23A,THBS1
GO:0048519	negative regulation of biological process	29	4953	2.00e-06	ENSP00000216797,ENSP00000228534,ENSP00000235382,ENSP00000243347,ENSP00000256458,ENSP00000259874,ENSP00000260356,ENSP00000261233,ENSP00000263339,ENSP00000263341,ENSP00000264832,ENSP00000265598,ENSP00000296871,ENSP00000306190,ENSP00000306512,ENSP00000343690,ENSP00000353344,ENSP00000356438,ENSP00000358596,ENSP00000362179,ENSP00000379110,ENSP00000385675,ENSP00000398698,ENSP00000401645,ENSP00000430950…	ACP5,CCL3,CCL3L3,CSF2,CXCL1,CXCL8,DPYSL3,DUSP5,ETS2,ICAM1,IDO1,IER3,IL1A,IL1B,IL23A,IL6,IRAK2,IRAK3,LAMP3,NFKBIA,PTGS2,RGS2,SERPINB2,SLAMF1,THBS1,TNF,TNFAIP3,TNFAIP6,ZC3H12A
GO:0050794	regulation of cellular process	42	10484	2.09e-06	ENSP00000216797,ENSP00000221847,ENSP00000225842,ENSP00000228534,ENSP00000235382,ENSP00000243347,ENSP00000256458,ENSP00000259874,ENSP00000260356,ENSP00000261233,ENSP00000263339,ENSP00000263341,ENSP00000264246,ENSP00000264832,ENSP00000265598,ENSP00000296871,ENSP00000306190,ENSP00000306512,ENSP00000325663,ENSP00000341208,ENSP00000343690,ENSP00000351671,ENSP00000353344,ENSP00000355652,ENSP00000356438…	ACP5,AVPI1,CCL1,CCL20,CCL3,CCL3L3,CCL4L1,CD40,CD80,CSF2,CXCL1,CXCL2,CXCL8,DPYSL3,DUSP5,EBI3,EHD1,ETS2,ICAM1,IDO1,IER3,IL1A,IL1B,IL23A,IL6,IRAK2,IRAK3,LAMP3,NFKBIA,NFKBIZ,PTGS2,RGS2,RHOU,SERPINB2,SLAMF1,SLC25A24,STAT5A,THBS1,TNF,TNFAIP3,TNFAIP6,ZC3H12A
GO:0032720	negative regulation of tumor necrosis factor production	5	48	2.13e-06	ENSP00000261233,ENSP00000306190,ENSP00000362179,ENSP00000468767,ENSP00000481570	ACP5,IRAK3,SLAMF1,TNFAIP3,ZC3H12A
GO:0006959	humoral immune response	8	252	2.18e-06	ENSP00000221847,ENSP00000225842,ENSP00000306512,ENSP00000351671,ENSP00000379110,ENSP00000385675,ENSP00000398698,ENSP00000427279	CCL1,CCL20,CXCL1,CXCL2,CXCL8,EBI3,IL6,TNF
GO:2000377	regulation of reactive oxygen species metabolic process	7	169	2.44e-06	ENSP00000260356,ENSP00000263341,ENSP00000264832,ENSP00000356438,ENSP00000362179,ENSP00000398698,ENSP00000468767	ACP5,ICAM1,IL1B,PTGS2,THBS1,TNF,ZC3H12A
GO:0050789	regulation of biological process	43	11116	2.50e-06	ENSP00000216797,ENSP00000221847,ENSP00000225842,ENSP00000228534,ENSP00000235382,ENSP00000243347,ENSP00000256458,ENSP00000259874,ENSP00000260356,ENSP00000261233,ENSP00000263339,ENSP00000263341,ENSP00000264246,ENSP00000264832,ENSP00000265598,ENSP00000276914,ENSP00000296871,ENSP00000306190,ENSP00000306512,ENSP00000325663,ENSP00000341208,ENSP00000343690,ENSP00000351671,ENSP00000353344,ENSP00000355652…	ACP5,AVPI1,CCL1,CCL20,CCL3,CCL3L3,CCL4L1,CD40,CD80,CSF2,CXCL1,CXCL2,CXCL8,DPYSL3,DUSP5,EBI3,EHD1,ETS2,ICAM1,IDO1,IER3,IL1A,IL1B,IL23A,IL6,IRAK2,IRAK3,LAMP3,NFKBIA,NFKBIZ,PLIN2,PTGS2,RGS2,RHOU,SERPINB2,SLAMF1,SLC25A24,STAT5A,THBS1,TNF,TNFAIP3,TNFAIP6,ZC3H12A
GO:0031323	regulation of cellular metabolic process	32	6082	2.63e-06	ENSP00000216797,ENSP00000221847,ENSP00000225842,ENSP00000228534,ENSP00000235382,ENSP00000256458,ENSP00000260356,ENSP00000261233,ENSP00000263339,ENSP00000263341,ENSP00000264246,ENSP00000264832,ENSP00000265598,ENSP00000296871,ENSP00000306190,ENSP00000325663,ENSP00000341208,ENSP00000351671,ENSP00000353344,ENSP00000356438,ENSP00000358596,ENSP00000359660,ENSP00000361359,ENSP00000362179,ENSP00000385675…	ACP5,AVPI1,CCL1,CCL20,CCL3,CCL3L3,CCL4L1,CD40,CD80,CSF2,DUSP5,EBI3,ETS2,ICAM1,IL1A,IL1B,IL23A,IL6,IRAK2,IRAK3,LAMP3,NFKBIA,NFKBIZ,PTGS2,RGS2,SERPINB2,SLAMF1,STAT5A,THBS1,TNF,TNFAIP3,ZC3H12A
GO:0070498	interleukin-1-mediated signaling pathway	5	51	2.73e-06	ENSP00000216797,ENSP00000256458,ENSP00000261233,ENSP00000263339,ENSP00000263341	IL1A,IL1B,IRAK2,IRAK3,NFKBIA
GO:0071900	regulation of protein serine/threonine kinase activity	10	488	2.79e-06	ENSP00000235382,ENSP00000256458,ENSP00000260356,ENSP00000261233,ENSP00000263341,ENSP00000358596,ENSP00000359660,ENSP00000361359,ENSP00000398698,ENSP00000481570	AVPI1,CD40,DUSP5,IL1B,IRAK2,IRAK3,RGS2,THBS1,TNF,TNFAIP3
GO:0034341	response to interferon-gamma	7	176	3.05e-06	ENSP00000225842,ENSP00000264832,ENSP00000351671,ENSP00000361359,ENSP00000477908,ENSP00000480558,ENSP00000483609	CCL1,CCL20,CCL3,CCL3L3,CCL4L1,CD40,ICAM1
GO:0019222	regulation of metabolic process	33	6516	3.21e-06	ENSP00000216797,ENSP00000221847,ENSP00000225842,ENSP00000228534,ENSP00000235382,ENSP00000256458,ENSP00000260356,ENSP00000261233,ENSP00000263339,ENSP00000263341,ENSP00000264246,ENSP00000264832,ENSP00000265598,ENSP00000276914,ENSP00000296871,ENSP00000306190,ENSP00000325663,ENSP00000341208,ENSP00000351671,ENSP00000353344,ENSP00000356438,ENSP00000358596,ENSP00000359660,ENSP00000361359,ENSP00000362179…	ACP5,AVPI1,CCL1,CCL20,CCL3,CCL3L3,CCL4L1,CD40,CD80,CSF2,DUSP5,EBI3,ETS2,ICAM1,IL1A,IL1B,IL23A,IL6,IRAK2,IRAK3,LAMP3,NFKBIA,NFKBIZ,PLIN2,PTGS2,RGS2,SERPINB2,SLAMF1,STAT5A,THBS1,TNF,TNFAIP3,ZC3H12A
GO:0035821	modification of morphology or physiology of other organism	7	182	3.73e-06	ENSP00000225842,ENSP00000306512,ENSP00000351671,ENSP00000362179,ENSP00000379110,ENSP00000427279,ENSP00000477908	CCL1,CCL20,CCL3,CXCL1,CXCL2,CXCL8,ZC3H12A
GO:0002699	positive regulation of immune effector process	7	186	4.26e-06	ENSP00000228534,ENSP00000263341,ENSP00000264246,ENSP00000325663,ENSP00000361359,ENSP00000385675,ENSP00000398698	CD40,CD80,IL1B,IL23A,IL6,NFKBIZ,TNF
GO:0008285	negative regulation of cell population proliferation	11	669	5.26e-06	ENSP00000260356,ENSP00000263339,ENSP00000263341,ENSP00000306512,ENSP00000356438,ENSP00000379110,ENSP00000385675,ENSP00000398698,ENSP00000430950,ENSP00000480558,ENSP00000481570	CCL3L3,CXCL1,CXCL8,IDO1,IL1A,IL1B,IL6,PTGS2,THBS1,TNF,TNFAIP3
GO:1903706	regulation of hemopoiesis	9	412	6.86e-06	ENSP00000216797,ENSP00000228534,ENSP00000260356,ENSP00000264246,ENSP00000296871,ENSP00000325663,ENSP00000362179,ENSP00000398698,ENSP00000477908	CCL3,CD80,CSF2,IL23A,NFKBIA,NFKBIZ,THBS1,TNF,ZC3H12A
GO:0002696	positive regulation of leukocyte activation	8	298	6.90e-06	ENSP00000221847,ENSP00000228534,ENSP00000260356,ENSP00000263341,ENSP00000264246,ENSP00000325663,ENSP00000361359,ENSP00000385675	CD40,CD80,EBI3,IL1B,IL23A,IL6,NFKBIZ,THBS1
GO:0050863	regulation of T cell activation	8	302	7.57e-06	ENSP00000221847,ENSP00000228534,ENSP00000263341,ENSP00000264246,ENSP00000325663,ENSP00000362179,ENSP00000385675,ENSP00000430950	CD80,EBI3,IDO1,IL1B,IL23A,IL6,NFKBIZ,ZC3H12A
GO:0002675	positive regulation of acute inflammatory response	4	26	8.70e-06	ENSP00000263341,ENSP00000356438,ENSP00000385675,ENSP00000398698	IL1B,IL6,PTGS2,TNF
GO:0014070	response to organic cyclic compound	12	873	9.14e-06	ENSP00000216797,ENSP00000260356,ENSP00000261233,ENSP00000263341,ENSP00000264832,ENSP00000276914,ENSP00000356438,ENSP00000361359,ENSP00000362179,ENSP00000385675,ENSP00000398698,ENSP00000477908	CCL3,CD40,ICAM1,IL1B,IL6,IRAK3,NFKBIA,PLIN2,PTGS2,THBS1,TNF,ZC3H12A
GO:0008284	positive regulation of cell population proliferation	12	878	9.65e-06	ENSP00000221847,ENSP00000228534,ENSP00000260356,ENSP00000263341,ENSP00000296871,ENSP00000306190,ENSP00000341208,ENSP00000356438,ENSP00000361359,ENSP00000385675,ENSP00000398698,ENSP00000481570	CD40,CSF2,EBI3,IL1B,IL23A,IL6,PTGS2,SLAMF1,STAT5A,THBS1,TNF,TNFAIP3
GO:0070663	regulation of leukocyte proliferation	7	213	9.84e-06	ENSP00000221847,ENSP00000228534,ENSP00000263341,ENSP00000361359,ENSP00000385675,ENSP00000430950,ENSP00000481570	CD40,EBI3,IDO1,IL1B,IL23A,IL6,TNFAIP3
GO:0060255	regulation of macromolecule metabolic process	31	6072	1.03e-05	ENSP00000216797,ENSP00000221847,ENSP00000225842,ENSP00000228534,ENSP00000235382,ENSP00000256458,ENSP00000260356,ENSP00000261233,ENSP00000263339,ENSP00000263341,ENSP00000264246,ENSP00000264832,ENSP00000265598,ENSP00000296871,ENSP00000306190,ENSP00000325663,ENSP00000341208,ENSP00000351671,ENSP00000353344,ENSP00000356438,ENSP00000358596,ENSP00000359660,ENSP00000361359,ENSP00000362179,ENSP00000385675…	AVPI1,CCL1,CCL20,CCL3,CCL3L3,CCL4L1,CD40,CD80,CSF2,DUSP5,EBI3,ETS2,ICAM1,IL1A,IL1B,IL23A,IL6,IRAK2,IRAK3,LAMP3,NFKBIA,NFKBIZ,PTGS2,RGS2,SERPINB2,SLAMF1,STAT5A,THBS1,TNF,TNFAIP3,ZC3H12A
GO:0032652	regulation of interleukin-1 production	5	70	1.08e-05	ENSP00000351671,ENSP00000362179,ENSP00000468767,ENSP00000477908,ENSP00000481570	ACP5,CCL20,CCL3,TNFAIP3,ZC3H12A
GO:0044419	interspecies interaction between organisms	11	724	1.08e-05	ENSP00000216797,ENSP00000225842,ENSP00000264246,ENSP00000264832,ENSP00000306190,ENSP00000306512,ENSP00000351671,ENSP00000362179,ENSP00000379110,ENSP00000427279,ENSP00000477908	CCL1,CCL20,CCL3,CD80,CXCL1,CXCL2,CXCL8,ICAM1,NFKBIA,SLAMF1,ZC3H12A
GO:0045321	leukocyte activation	12	894	1.14e-05	ENSP00000221847,ENSP00000228534,ENSP00000243347,ENSP00000248598,ENSP00000264832,ENSP00000296871,ENSP00000306190,ENSP00000306512,ENSP00000361359,ENSP00000379110,ENSP00000385675,ENSP00000477908	CCL3,CD40,CSF2,CXCL1,CXCL8,EBI3,FGL2,ICAM1,IL23A,IL6,SLAMF1,TNFAIP6
GO:0045597	positive regulation of cell differentiation	12	908	1.33e-05	ENSP00000228534,ENSP00000235382,ENSP00000263341,ENSP00000264246,ENSP00000296871,ENSP00000325663,ENSP00000343690,ENSP00000356438,ENSP00000362179,ENSP00000385675,ENSP00000398698,ENSP00000479153	CD80,CSF2,DPYSL3,EHD1,IL1B,IL23A,IL6,NFKBIZ,PTGS2,RGS2,TNF,ZC3H12A
GO:0090023	positive regulation of neutrophil chemotaxis	4	30	1.40e-05	ENSP00000228534,ENSP00000306512,ENSP00000379110,ENSP00000427279	CXCL1,CXCL2,CXCL8,IL23A
GO:0051092	positive regulation of NF-kappaB transcription factor activity	6	142	1.51e-05	ENSP00000256458,ENSP00000261233,ENSP00000263341,ENSP00000264832,ENSP00000361359,ENSP00000398698	CD40,ICAM1,IL1B,IRAK2,IRAK3,TNF
GO:0048523	negative regulation of cellular process	26	4454	1.56e-05	ENSP00000216797,ENSP00000235382,ENSP00000259874,ENSP00000260356,ENSP00000261233,ENSP00000263339,ENSP00000263341,ENSP00000264832,ENSP00000265598,ENSP00000296871,ENSP00000306190,ENSP00000306512,ENSP00000343690,ENSP00000353344,ENSP00000356438,ENSP00000358596,ENSP00000362179,ENSP00000379110,ENSP00000385675,ENSP00000398698,ENSP00000401645,ENSP00000430950,ENSP00000468767,ENSP00000477908,ENSP00000480558…	ACP5,CCL3,CCL3L3,CSF2,CXCL1,CXCL8,DPYSL3,DUSP5,ETS2,ICAM1,IDO1,IER3,IL1A,IL1B,IL6,IRAK3,LAMP3,NFKBIA,PTGS2,RGS2,SERPINB2,SLAMF1,THBS1,TNF,TNFAIP3,ZC3H12A
GO:0031622	positive regulation of fever generation	3	7	1.65e-05	ENSP00000263341,ENSP00000356438,ENSP00000398698	IL1B,PTGS2,TNF
GO:0010574	regulation of vascular endothelial growth factor production	4	32	1.72e-05	ENSP00000263339,ENSP00000263341,ENSP00000356438,ENSP00000385675	IL1A,IL1B,IL6,PTGS2
GO:1904035	regulation of epithelial cell apoptotic process	5	78	1.72e-05	ENSP00000260356,ENSP00000264832,ENSP00000361359,ENSP00000385675,ENSP00000481570	CD40,ICAM1,IL6,THBS1,TNFAIP3
GO:0044092	negative regulation of molecular function	13	1119	1.74e-05	ENSP00000216797,ENSP00000235382,ENSP00000256458,ENSP00000260356,ENSP00000261233,ENSP00000263341,ENSP00000265598,ENSP00000356438,ENSP00000358596,ENSP00000362179,ENSP00000398698,ENSP00000401645,ENSP00000481570	DUSP5,IL1B,IRAK2,IRAK3,LAMP3,NFKBIA,PTGS2,RGS2,SERPINB2,THBS1,TNF,TNFAIP3,ZC3H12A
GO:0035556	intracellular signal transduction	15	1528	1.81e-05	ENSP00000216797,ENSP00000256458,ENSP00000263341,ENSP00000264246,ENSP00000296871,ENSP00000306512,ENSP00000341208,ENSP00000351671,ENSP00000355652,ENSP00000358596,ENSP00000361359,ENSP00000379110,ENSP00000398698,ENSP00000477908,ENSP00000481570	CCL20,CCL3,CD40,CD80,CSF2,CXCL1,CXCL8,DUSP5,IL1B,IRAK2,NFKBIA,RHOU,STAT5A,TNF,TNFAIP3
GO:0032088	negative regulation of NF-kappaB transcription factor activity	5	80	1.89e-05	ENSP00000216797,ENSP00000256458,ENSP00000261233,ENSP00000362179,ENSP00000481570	IRAK2,IRAK3,NFKBIA,TNFAIP3,ZC3H12A
GO:0000187	activation of MAPK activity	6	149	1.90e-05	ENSP00000256458,ENSP00000260356,ENSP00000263341,ENSP00000358596,ENSP00000359660,ENSP00000398698	AVPI1,DUSP5,IL1B,IRAK2,THBS1,TNF
GO:0045622	regulation of T-helper cell differentiation	4	34	2.09e-05	ENSP00000228534,ENSP00000264246,ENSP00000325663,ENSP00000362179	CD80,IL23A,NFKBIZ,ZC3H12A
GO:0045859	regulation of protein kinase activity	11	788	2.24e-05	ENSP00000228534,ENSP00000235382,ENSP00000256458,ENSP00000260356,ENSP00000261233,ENSP00000263341,ENSP00000358596,ENSP00000359660,ENSP00000361359,ENSP00000398698,ENSP00000481570	AVPI1,CD40,DUSP5,IL1B,IL23A,IRAK2,IRAK3,RGS2,THBS1,TNF,TNFAIP3
GO:0043491	protein kinase B signaling	4	35	2.29e-05	ENSP00000263341,ENSP00000361359,ENSP00000398698,ENSP00000477908	CCL3,CD40,IL1B,TNF
GO:0071346	cellular response to interferon-gamma	6	155	2.30e-05	ENSP00000225842,ENSP00000264832,ENSP00000351671,ENSP00000477908,ENSP00000480558,ENSP00000483609	CCL1,CCL20,CCL3,CCL3L3,CCL4L1,ICAM1
GO:0010035	response to inorganic substance	9	491	2.45e-05	ENSP00000260356,ENSP00000263339,ENSP00000264832,ENSP00000296871,ENSP00000356438,ENSP00000362179,ENSP00000385675,ENSP00000457733,ENSP00000481570	CSF2,ICAM1,IL1A,IL6,PTGS2,SLC25A24,THBS1,TNFAIP3,ZC3H12A
GO:0051091	positive regulation of DNA-binding transcription factor activity	7	250	2.47e-05	ENSP00000256458,ENSP00000261233,ENSP00000263341,ENSP00000264832,ENSP00000361359,ENSP00000385675,ENSP00000398698	CD40,ICAM1,IL1B,IL6,IRAK2,IRAK3,TNF
GO:0046634	regulation of alpha-beta T cell activation	5	86	2.53e-05	ENSP00000221847,ENSP00000228534,ENSP00000264246,ENSP00000325663,ENSP00000362179	CD80,EBI3,IL23A,NFKBIZ,ZC3H12A
GO:2001240	negative regulation of extrinsic apoptotic signaling pathway in absence of ligand	4	37	2.73e-05	ENSP00000263339,ENSP00000263341,ENSP00000296871,ENSP00000398698	CSF2,IL1A,IL1B,TNF
GO:0002676	regulation of chronic inflammatory response	3	9	2.76e-05	ENSP00000398698,ENSP00000430950,ENSP00000481570	IDO1,TNF,TNFAIP3
GO:0002708	positive regulation of lymphocyte mediated immunity	5	88	2.77e-05	ENSP00000228534,ENSP00000263341,ENSP00000361359,ENSP00000385675,ENSP00000398698	CD40,IL1B,IL23A,IL6,TNF
GO:0031640	killing of cells of other organism	5	89	2.91e-05	ENSP00000225842,ENSP00000306512,ENSP00000351671,ENSP00000379110,ENSP00000427279	CCL1,CCL20,CXCL1,CXCL2,CXCL8
GO:0043900	regulation of multi-organism process	8	372	2.91e-05	ENSP00000228534,ENSP00000263341,ENSP00000265598,ENSP00000306512,ENSP00000362179,ENSP00000398698,ENSP00000477908,ENSP00000481570	CCL3,CXCL8,IL1B,IL23A,LAMP3,TNF,TNFAIP3,ZC3H12A
GO:0051251	positive regulation of lymphocyte activation	7	260	3.06e-05	ENSP00000221847,ENSP00000228534,ENSP00000263341,ENSP00000264246,ENSP00000325663,ENSP00000361359,ENSP00000385675	CD40,CD80,EBI3,IL1B,IL23A,IL6,NFKBIZ
GO:0050691	regulation of defense response to virus by host	4	39	3.20e-05	ENSP00000228534,ENSP00000263341,ENSP00000362179,ENSP00000481570	IL1B,IL23A,TNFAIP3,ZC3H12A
GO:0043406	positive regulation of MAP kinase activity	7	264	3.33e-05	ENSP00000256458,ENSP00000260356,ENSP00000263341,ENSP00000358596,ENSP00000359660,ENSP00000361359,ENSP00000398698	AVPI1,CD40,DUSP5,IL1B,IRAK2,THBS1,TNF
GO:1905953	negative regulation of lipid localization	4	40	3.48e-05	ENSP00000216797,ENSP00000260356,ENSP00000385675,ENSP00000398698	IL6,NFKBIA,THBS1,TNF
GO:0010595	positive regulation of endothelial cell migration	5	96	3.98e-05	ENSP00000260356,ENSP00000341208,ENSP00000356438,ENSP00000361359,ENSP00000362179	CD40,PTGS2,STAT5A,THBS1,ZC3H12A
GO:0045429	positive regulation of nitric oxide biosynthetic process	4	42	4.10e-05	ENSP00000263341,ENSP00000264832,ENSP00000356438,ENSP00000398698	ICAM1,IL1B,PTGS2,TNF
GO:1904407	positive regulation of nitric oxide metabolic process	4	42	4.10e-05	ENSP00000263341,ENSP00000264832,ENSP00000356438,ENSP00000398698	ICAM1,IL1B,PTGS2,TNF
GO:0032649	regulation of interferon-gamma production	5	97	4.11e-05	ENSP00000221847,ENSP00000228534,ENSP00000263341,ENSP00000362179,ENSP00000398698	EBI3,IL1B,IL23A,TNF,ZC3H12A
GO:1901222	regulation of NIK/NF-kappaB signaling	5	97	4.11e-05	ENSP00000216797,ENSP00000228534,ENSP00000263341,ENSP00000362179,ENSP00000398698	IL1B,IL23A,NFKBIA,TNF,ZC3H12A
GO:0045073	regulation of chemokine biosynthetic process	3	11	4.23e-05	ENSP00000263341,ENSP00000385675,ENSP00000398698	IL1B,IL6,TNF
GO:0051336	regulation of hydrolase activity	13	1238	4.52e-05	ENSP00000225842,ENSP00000235382,ENSP00000260356,ENSP00000264832,ENSP00000265598,ENSP00000351671,ENSP00000356438,ENSP00000361359,ENSP00000398698,ENSP00000401645,ENSP00000477908,ENSP00000480558,ENSP00000483609	CCL1,CCL20,CCL3,CCL3L3,CCL4L1,CD40,ICAM1,LAMP3,PTGS2,RGS2,SERPINB2,THBS1,TNF
GO:0050731	positive regulation of peptidyl-tyrosine phosphorylation	6	180	4.73e-05	ENSP00000228534,ENSP00000264246,ENSP00000264832,ENSP00000296871,ENSP00000361359,ENSP00000385675	CD40,CD80,CSF2,ICAM1,IL23A,IL6
GO:0043547	positive regulation of GTPase activity	8	406	5.09e-05	ENSP00000225842,ENSP00000235382,ENSP00000264832,ENSP00000351671,ENSP00000361359,ENSP00000477908,ENSP00000480558,ENSP00000483609	CCL1,CCL20,CCL3,CCL3L3,CCL4L1,CD40,ICAM1,RGS2
GO:0045086	positive regulation of interleukin-2 biosynthetic process	3	12	5.18e-05	ENSP00000263339,ENSP00000263341,ENSP00000264246	CD80,IL1A,IL1B
GO:0010243	response to organonitrogen compound	11	876	5.32e-05	ENSP00000216797,ENSP00000235382,ENSP00000261233,ENSP00000263341,ENSP00000264832,ENSP00000341208,ENSP00000356438,ENSP00000361359,ENSP00000385675,ENSP00000398698,ENSP00000481570	CD40,ICAM1,IL1B,IL6,IRAK3,NFKBIA,PTGS2,RGS2,STAT5A,TNF,TNFAIP3
GO:0045595	regulation of cell differentiation	15	1695	5.49e-05	ENSP00000216797,ENSP00000228534,ENSP00000235382,ENSP00000260356,ENSP00000263341,ENSP00000264246,ENSP00000296871,ENSP00000325663,ENSP00000343690,ENSP00000356438,ENSP00000362179,ENSP00000385675,ENSP00000398698,ENSP00000477908,ENSP00000479153	CCL3,CD80,CSF2,DPYSL3,EHD1,IL1B,IL23A,IL6,NFKBIA,NFKBIZ,PTGS2,RGS2,THBS1,TNF,ZC3H12A
GO:2000351	regulation of endothelial cell apoptotic process	4	46	5.49e-05	ENSP00000260356,ENSP00000264832,ENSP00000361359,ENSP00000481570	CD40,ICAM1,THBS1,TNFAIP3
GO:0051248	negative regulation of protein metabolic process	12	1075	5.99e-05	ENSP00000235382,ENSP00000260356,ENSP00000261233,ENSP00000263341,ENSP00000265598,ENSP00000356438,ENSP00000358596,ENSP00000362179,ENSP00000385675,ENSP00000398698,ENSP00000401645,ENSP00000481570	DUSP5,IL1B,IL6,IRAK3,LAMP3,PTGS2,RGS2,SERPINB2,THBS1,TNF,TNFAIP3,ZC3H12A
GO:0061844	antimicrobial humoral immune response mediated by antimicrobial peptide	5	107	6.19e-05	ENSP00000225842,ENSP00000306512,ENSP00000351671,ENSP00000379110,ENSP00000427279	CCL1,CCL20,CXCL1,CXCL2,CXCL8
GO:0001505	regulation of neurotransmitter levels	7	295	6.20e-05	ENSP00000235382,ENSP00000263341,ENSP00000264832,ENSP00000356438,ENSP00000362179,ENSP00000398698,ENSP00000468767	ACP5,ICAM1,IL1B,PTGS2,RGS2,TNF,ZC3H12A
GO:0050870	positive regulation of T cell activation	6	193	6.67e-05	ENSP00000221847,ENSP00000228534,ENSP00000263341,ENSP00000264246,ENSP00000325663,ENSP00000385675	CD80,EBI3,IL1B,IL23A,IL6,NFKBIZ
GO:0002683	negative regulation of immune system process	8	425	6.73e-05	ENSP00000216797,ENSP00000260356,ENSP00000261233,ENSP00000362179,ENSP00000398698,ENSP00000430950,ENSP00000477908,ENSP00000481570	CCL3,IDO1,IRAK3,NFKBIA,THBS1,TNF,TNFAIP3,ZC3H12A
GO:0032725	positive regulation of granulocyte macrophage colony-stimulating factor production	3	14	7.34e-05	ENSP00000228534,ENSP00000263341,ENSP00000264246	CD80,IL1B,IL23A
GO:0035690	cellular response to drug	7	310	8.29e-05	ENSP00000263341,ENSP00000264832,ENSP00000356438,ENSP00000362179,ENSP00000385675,ENSP00000398698,ENSP00000481570	ICAM1,IL1B,IL6,PTGS2,TNF,TNFAIP3,ZC3H12A
GO:0031326	regulation of cellular biosynthetic process	24	4266	8.75e-05	ENSP00000216797,ENSP00000221847,ENSP00000228534,ENSP00000235382,ENSP00000256458,ENSP00000260356,ENSP00000261233,ENSP00000263339,ENSP00000263341,ENSP00000264246,ENSP00000264832,ENSP00000296871,ENSP00000325663,ENSP00000341208,ENSP00000351671,ENSP00000353344,ENSP00000356438,ENSP00000361359,ENSP00000362179,ENSP00000385675,ENSP00000398698,ENSP00000468767,ENSP00000477908,ENSP00000481570	ACP5,CCL20,CCL3,CD40,CD80,CSF2,EBI3,ETS2,ICAM1,IL1A,IL1B,IL23A,IL6,IRAK2,IRAK3,NFKBIA,NFKBIZ,PTGS2,RGS2,STAT5A,THBS1,TNF,TNFAIP3,ZC3H12A
GO:0032663	regulation of interleukin-2 production	4	53	8.80e-05	ENSP00000263339,ENSP00000263341,ENSP00000264246,ENSP00000481570	CD80,IL1A,IL1B,TNFAIP3
GO:0050670	regulation of lymphocyte proliferation	6	205	9.04e-05	ENSP00000221847,ENSP00000228534,ENSP00000263341,ENSP00000361359,ENSP00000385675,ENSP00000430950	CD40,EBI3,IDO1,IL1B,IL23A,IL6
GO:0043536	positive regulation of blood vessel endothelial cell migration	4	55	9.96e-05	ENSP00000260356,ENSP00000341208,ENSP00000356438,ENSP00000361359	CD40,PTGS2,STAT5A,THBS1
GO:0002700	regulation of production of molecular mediator of immune response	5	124	0.00011	ENSP00000261233,ENSP00000263341,ENSP00000361359,ENSP00000385675,ENSP00000398698	CD40,IL1B,IL6,IRAK3,TNF
GO:0032722	positive regulation of chemokine production	4	56	0.00011	ENSP00000263339,ENSP00000263341,ENSP00000385675,ENSP00000398698	IL1A,IL1B,IL6,TNF
GO:0046635	positive regulation of alpha-beta T cell activation	4	57	0.00011	ENSP00000221847,ENSP00000228534,ENSP00000264246,ENSP00000325663	CD80,EBI3,IL23A,NFKBIZ
GO:0009636	response to toxic substance	8	468	0.00012	ENSP00000235382,ENSP00000264832,ENSP00000356438,ENSP00000362179,ENSP00000385675,ENSP00000398698,ENSP00000477908,ENSP00000481570	CCL3,ICAM1,IL6,PTGS2,RGS2,TNF,TNFAIP3,ZC3H12A
GO:0010888	negative regulation of lipid storage	3	17	0.00012	ENSP00000216797,ENSP00000385675,ENSP00000398698	IL6,NFKBIA,TNF
GO:0032651	regulation of interleukin-1 beta production	4	58	0.00012	ENSP00000362179,ENSP00000468767,ENSP00000477908,ENSP00000481570	ACP5,CCL3,TNFAIP3,ZC3H12A
GO:0048660	regulation of smooth muscle cell proliferation	5	126	0.00012	ENSP00000260356,ENSP00000356438,ENSP00000385675,ENSP00000398698,ENSP00000481570	IL6,PTGS2,THBS1,TNF,TNFAIP3
GO:0051023	regulation of immunoglobulin secretion	3	17	0.00012	ENSP00000361359,ENSP00000385675,ENSP00000398698	CD40,IL6,TNF
GO:2000319	regulation of T-helper 17 cell differentiation	3	17	0.00012	ENSP00000228534,ENSP00000325663,ENSP00000362179	IL23A,NFKBIZ,ZC3H12A
GO:0031328	positive regulation of cellular biosynthetic process	15	1846	0.00013	ENSP00000216797,ENSP00000221847,ENSP00000228534,ENSP00000260356,ENSP00000263339,ENSP00000263341,ENSP00000264246,ENSP00000264832,ENSP00000351671,ENSP00000353344,ENSP00000356438,ENSP00000361359,ENSP00000362179,ENSP00000385675,ENSP00000398698	CCL20,CD40,CD80,EBI3,ETS2,ICAM1,IL1A,IL1B,IL23A,IL6,NFKBIA,PTGS2,THBS1,TNF,ZC3H12A
GO:0042531	positive regulation of tyrosine phosphorylation of STAT protein	4	60	0.00013	ENSP00000228534,ENSP00000296871,ENSP00000361359,ENSP00000385675	CD40,CSF2,IL23A,IL6
GO:0050671	positive regulation of lymphocyte proliferation	5	130	0.00014	ENSP00000221847,ENSP00000228534,ENSP00000263341,ENSP00000361359,ENSP00000385675	CD40,EBI3,IL1B,IL23A,IL6
GO:0071901	negative regulation of protein serine/threonine kinase activity	5	130	0.00014	ENSP00000235382,ENSP00000261233,ENSP00000263341,ENSP00000358596,ENSP00000481570	DUSP5,IL1B,IRAK3,RGS2,TNFAIP3
GO:0002827	positive regulation of T-helper 1 type immune response	3	19	0.00015	ENSP00000228534,ENSP00000263341,ENSP00000264246	CD80,IL1B,IL23A
GO:0043086	negative regulation of catalytic activity	10	809	0.00015	ENSP00000235382,ENSP00000260356,ENSP00000261233,ENSP00000263341,ENSP00000265598,ENSP00000356438,ENSP00000358596,ENSP00000398698,ENSP00000401645,ENSP00000481570	DUSP5,IL1B,IRAK3,LAMP3,PTGS2,RGS2,SERPINB2,THBS1,TNF,TNFAIP3
GO:0032269	negative regulation of cellular protein metabolic process	11	1014	0.00017	ENSP00000235382,ENSP00000260356,ENSP00000261233,ENSP00000263341,ENSP00000265598,ENSP00000356438,ENSP00000358596,ENSP00000362179,ENSP00000398698,ENSP00000401645,ENSP00000481570	DUSP5,IL1B,IRAK3,LAMP3,PTGS2,RGS2,SERPINB2,THBS1,TNF,TNFAIP3,ZC3H12A
GO:0032691	negative regulation of interleukin-1 beta production	3	20	0.00017	ENSP00000362179,ENSP00000468767,ENSP00000481570	ACP5,TNFAIP3,ZC3H12A
GO:0032729	positive regulation of interferon-gamma production	4	66	0.00018	ENSP00000221847,ENSP00000228534,ENSP00000263341,ENSP00000398698	EBI3,IL1B,IL23A,TNF
GO:0045624	positive regulation of T-helper cell differentiation	3	21	0.00019	ENSP00000228534,ENSP00000264246,ENSP00000325663	CD80,IL23A,NFKBIZ
GO:0002718	regulation of cytokine production involved in immune response	4	69	0.00020	ENSP00000261233,ENSP00000263341,ENSP00000385675,ENSP00000398698	IL1B,IL6,IRAK3,TNF
GO:0002764	immune response-regulating signaling pathway	7	365	0.00020	ENSP00000216797,ENSP00000256458,ENSP00000261233,ENSP00000325663,ENSP00000361359,ENSP00000362179,ENSP00000481570	CD40,IRAK2,IRAK3,NFKBIA,NFKBIZ,TNFAIP3,ZC3H12A
GO:0051222	positive regulation of protein transport	7	365	0.00020	ENSP00000263339,ENSP00000263341,ENSP00000356438,ENSP00000362179,ENSP00000385675,ENSP00000398698,ENSP00000477908	CCL3,IL1A,IL1B,IL6,PTGS2,TNF,ZC3H12A
GO:0030728	ovulation	3	22	0.00021	ENSP00000235382,ENSP00000243347,ENSP00000356438	PTGS2,RGS2,TNFAIP6
GO:0045087	innate immune response	9	676	0.00022	ENSP00000225842,ENSP00000228534,ENSP00000264832,ENSP00000306190,ENSP00000351671,ENSP00000361359,ENSP00000477908,ENSP00000480558,ENSP00000483609	CCL1,CCL20,CCL3,CCL3L3,CCL4L1,CD40,ICAM1,IL23A,SLAMF1
GO:0045637	regulation of myeloid cell differentiation	6	249	0.00022	ENSP00000216797,ENSP00000228534,ENSP00000260356,ENSP00000296871,ENSP00000398698,ENSP00000477908	CCL3,CSF2,IL23A,NFKBIA,THBS1,TNF
GO:0045860	positive regulation of protein kinase activity	8	517	0.00022	ENSP00000228534,ENSP00000256458,ENSP00000260356,ENSP00000263341,ENSP00000358596,ENSP00000359660,ENSP00000361359,ENSP00000398698	AVPI1,CD40,DUSP5,IL1B,IL23A,IRAK2,THBS1,TNF
GO:1902532	negative regulation of intracellular signal transduction	8	514	0.00022	ENSP00000235382,ENSP00000260356,ENSP00000261233,ENSP00000263341,ENSP00000356438,ENSP00000358596,ENSP00000362179,ENSP00000481570	DUSP5,IL1B,IRAK3,PTGS2,RGS2,THBS1,TNFAIP3,ZC3H12A
GO:0043407	negative regulation of MAP kinase activity	4	72	0.00023	ENSP00000235382,ENSP00000261233,ENSP00000263341,ENSP00000358596	DUSP5,IL1B,IRAK3,RGS2
GO:0002526	acute inflammatory response	4	73	0.00024	ENSP00000263339,ENSP00000263341,ENSP00000264832,ENSP00000385675	ICAM1,IL1A,IL1B,IL6
GO:2000349	negative regulation of CD40 signaling pathway	2	2	0.00024	ENSP00000306190,ENSP00000481570	SLAMF1,TNFAIP3
GO:0001959	regulation of cytokine-mediated signaling pathway	5	151	0.00025	ENSP00000256458,ENSP00000261233,ENSP00000385675,ENSP00000398698,ENSP00000481570	IL6,IRAK2,IRAK3,TNF,TNFAIP3
GO:0032755	positive regulation of interleukin-6 production	4	74	0.00025	ENSP00000263339,ENSP00000263341,ENSP00000385675,ENSP00000398698	IL1A,IL1B,IL6,TNF
GO:0042129	regulation of T cell proliferation	5	151	0.00025	ENSP00000221847,ENSP00000228534,ENSP00000263341,ENSP00000385675,ENSP00000430950	EBI3,IDO1,IL1B,IL23A,IL6
GO:0045932	negative regulation of muscle contraction	3	24	0.00025	ENSP00000235382,ENSP00000356438,ENSP00000362179	PTGS2,RGS2,ZC3H12A
GO:1902105	regulation of leukocyte differentiation	6	261	0.00028	ENSP00000228534,ENSP00000264246,ENSP00000325663,ENSP00000362179,ENSP00000398698,ENSP00000477908	CCL3,CD80,IL23A,NFKBIZ,TNF,ZC3H12A
GO:1905954	positive regulation of lipid localization	4	76	0.00028	ENSP00000216797,ENSP00000263341,ENSP00000362179,ENSP00000479153	EHD1,IL1B,NFKBIA,ZC3H12A
GO:0072678	T cell migration	3	26	0.00031	ENSP00000264832,ENSP00000351671,ENSP00000477908	CCL20,CCL3,ICAM1
GO:0009615	response to virus	6	270	0.00033	ENSP00000228534,ENSP00000261233,ENSP00000361359,ENSP00000362179,ENSP00000385675,ENSP00000398698	CD40,IL23A,IL6,IRAK3,TNF,ZC3H12A
GO:0048661	positive regulation of smooth muscle cell proliferation	4	80	0.00033	ENSP00000260356,ENSP00000356438,ENSP00000385675,ENSP00000398698	IL6,PTGS2,THBS1,TNF
GO:0010575	positive regulation of vascular endothelial growth factor production	3	27	0.00034	ENSP00000263339,ENSP00000263341,ENSP00000356438	IL1A,IL1B,PTGS2
GO:0070423	nucleotide-binding oligomerization domain containing signaling pathway	3	27	0.00034	ENSP00000216797,ENSP00000256458,ENSP00000481570	IRAK2,NFKBIA,TNFAIP3
GO:0019915	lipid storage	3	28	0.00037	ENSP00000263341,ENSP00000276914,ENSP00000398698	IL1B,PLIN2,TNF
GO:0043122	regulation of I-kappaB kinase/NF-kappaB signaling	5	167	0.00037	ENSP00000263341,ENSP00000361359,ENSP00000362179,ENSP00000398698,ENSP00000481570	CD40,IL1B,TNF,TNFAIP3,ZC3H12A
GO:0060559	positive regulation of calcidiol 1-monooxygenase activity	2	3	0.00037	ENSP00000263341,ENSP00000398698	IL1B,TNF
GO:0002252	immune effector process	10	927	0.00040	ENSP00000228534,ENSP00000243347,ENSP00000248598,ENSP00000264832,ENSP00000306190,ENSP00000361359,ENSP00000362179,ENSP00000379110,ENSP00000385675,ENSP00000477908	CCL3,CD40,CXCL1,FGL2,ICAM1,IL23A,IL6,SLAMF1,TNFAIP6,ZC3H12A
GO:0032102	negative regulation of response to external stimulus	6	281	0.00040	ENSP00000243347,ENSP00000260356,ENSP00000362179,ENSP00000401645,ENSP00000468767,ENSP00000481570	ACP5,SERPINB2,THBS1,TNFAIP3,TNFAIP6,ZC3H12A
GO:0051345	positive regulation of hydrolase activity	9	742	0.00040	ENSP00000225842,ENSP00000235382,ENSP00000264832,ENSP00000351671,ENSP00000361359,ENSP00000398698,ENSP00000477908,ENSP00000480558,ENSP00000483609	CCL1,CCL20,CCL3,CCL3L3,CCL4L1,CD40,ICAM1,RGS2,TNF
GO:0010628	positive regulation of gene expression	14	1826	0.00043	ENSP00000216797,ENSP00000228534,ENSP00000260356,ENSP00000263339,ENSP00000263341,ENSP00000264246,ENSP00000265598,ENSP00000296871,ENSP00000353344,ENSP00000361359,ENSP00000362179,ENSP00000385675,ENSP00000398698,ENSP00000477908	CCL3,CD40,CD80,CSF2,ETS2,IL1A,IL1B,IL23A,IL6,LAMP3,NFKBIA,THBS1,TNF,ZC3H12A
GO:0050707	regulation of cytokine secretion	5	174	0.00043	ENSP00000263339,ENSP00000263341,ENSP00000362179,ENSP00000398698,ENSP00000477908	CCL3,IL1A,IL1B,TNF,ZC3H12A
GO:0050708	regulation of protein secretion	7	422	0.00043	ENSP00000263339,ENSP00000263341,ENSP00000361359,ENSP00000362179,ENSP00000385675,ENSP00000398698,ENSP00000477908	CCL3,CD40,IL1A,IL1B,IL6,TNF,ZC3H12A
GO:0050792	regulation of viral process	5	174	0.00043	ENSP00000265598,ENSP00000306512,ENSP00000362179,ENSP00000398698,ENSP00000477908	CCL3,CXCL8,LAMP3,TNF,ZC3H12A
GO:0031348	negative regulation of defense response	5	180	0.00050	ENSP00000243347,ENSP00000261233,ENSP00000362179,ENSP00000468767,ENSP00000481570	ACP5,IRAK3,TNFAIP3,TNFAIP6,ZC3H12A
GO:0010556	regulation of macromolecule biosynthetic process	22	4143	0.00052	ENSP00000216797,ENSP00000221847,ENSP00000228534,ENSP00000235382,ENSP00000256458,ENSP00000260356,ENSP00000261233,ENSP00000263339,ENSP00000263341,ENSP00000264246,ENSP00000264832,ENSP00000296871,ENSP00000325663,ENSP00000341208,ENSP00000351671,ENSP00000353344,ENSP00000361359,ENSP00000362179,ENSP00000385675,ENSP00000398698,ENSP00000477908,ENSP00000481570	CCL20,CCL3,CD40,CD80,CSF2,EBI3,ETS2,ICAM1,IL1A,IL1B,IL23A,IL6,IRAK2,IRAK3,NFKBIA,NFKBIZ,RGS2,STAT5A,THBS1,TNF,TNFAIP3,ZC3H12A
GO:0042102	positive regulation of T cell proliferation	4	92	0.00052	ENSP00000221847,ENSP00000228534,ENSP00000263341,ENSP00000385675	EBI3,IL1B,IL23A,IL6
GO:0002678	positive regulation of chronic inflammatory response	2	4	0.00053	ENSP00000398698,ENSP00000430950	IDO1,TNF
GO:0030730	sequestering of triglyceride	2	4	0.00053	ENSP00000263341,ENSP00000398698	IL1B,TNF
GO:0098542	defense response to other organism	7	438	0.00053	ENSP00000228534,ENSP00000351671,ENSP00000361359,ENSP00000362179,ENSP00000385675,ENSP00000398698,ENSP00000468767	ACP5,CCL20,CD40,IL23A,IL6,TNF,ZC3H12A
GO:0043065	positive regulation of apoptotic process	8	604	0.00057	ENSP00000260356,ENSP00000356438,ENSP00000361359,ENSP00000362179,ENSP00000385675,ENSP00000398698,ENSP00000430950,ENSP00000477908	CCL3,CD40,IDO1,IL6,PTGS2,THBS1,TNF,ZC3H12A
GO:0032735	positive regulation of interleukin-12 production	3	34	0.00059	ENSP00000228534,ENSP00000361359,ENSP00000430950	CD40,IDO1,IL23A
GO:0065008	regulation of biological quality	20	3559	0.00059	ENSP00000216797,ENSP00000225842,ENSP00000235382,ENSP00000260356,ENSP00000263339,ENSP00000263341,ENSP00000264832,ENSP00000276914,ENSP00000341208,ENSP00000355652,ENSP00000356438,ENSP00000361359,ENSP00000362179,ENSP00000385675,ENSP00000398698,ENSP00000401645,ENSP00000468767,ENSP00000477908,ENSP00000479153,ENSP00000481570	ACP5,CCL1,CCL3,CD40,EHD1,ICAM1,IL1A,IL1B,IL6,NFKBIA,PLIN2,PTGS2,RGS2,RHOU,SERPINB2,STAT5A,THBS1,TNF,TNFAIP3,ZC3H12A
GO:0051051	negative regulation of transport	7	450	0.00061	ENSP00000235382,ENSP00000260356,ENSP00000263341,ENSP00000264832,ENSP00000356438,ENSP00000362179,ENSP00000398698	ICAM1,IL1B,PTGS2,RGS2,THBS1,TNF,ZC3H12A
GO:0051223	regulation of protein transport	8	622	0.00069	ENSP00000263339,ENSP00000263341,ENSP00000356438,ENSP00000361359,ENSP00000362179,ENSP00000385675,ENSP00000398698,ENSP00000477908	CCL3,CD40,IL1A,IL1B,IL6,PTGS2,TNF,ZC3H12A
GO:0097237	cellular response to toxic substance	5	195	0.00069	ENSP00000356438,ENSP00000362179,ENSP00000385675,ENSP00000398698,ENSP00000481570	IL6,PTGS2,TNF,TNFAIP3,ZC3H12A
GO:0002711	positive regulation of T cell mediated immunity	3	37	0.00073	ENSP00000228534,ENSP00000263341,ENSP00000385675	IL1B,IL23A,IL6
GO:1904037	positive regulation of epithelial cell apoptotic process	3	37	0.00073	ENSP00000260356,ENSP00000361359,ENSP00000385675	CD40,IL6,THBS1
GO:0000165	MAPK cascade	6	323	0.00077	ENSP00000256458,ENSP00000263341,ENSP00000296871,ENSP00000358596,ENSP00000398698,ENSP00000477908	CCL3,CSF2,DUSP5,IL1B,IRAK2,TNF
GO:0002757	immune response-activating signal transduction	6	332	0.00089	ENSP00000216797,ENSP00000256458,ENSP00000261233,ENSP00000325663,ENSP00000362179,ENSP00000481570	IRAK2,IRAK3,NFKBIA,NFKBIZ,TNFAIP3,ZC3H12A
GO:0001660	fever generation	2	6	0.00093	ENSP00000263339,ENSP00000263341	IL1A,IL1B
GO:0035234	ectopic germ cell programmed cell death	2	6	0.00093	ENSP00000263339,ENSP00000263341	IL1A,IL1B
GO:0009612	response to mechanical stimulus	5	210	0.00094	ENSP00000216797,ENSP00000260356,ENSP00000263341,ENSP00000356438,ENSP00000361359	CD40,IL1B,NFKBIA,PTGS2,THBS1
GO:0051049	regulation of transport	13	1732	0.00097	ENSP00000216797,ENSP00000235382,ENSP00000260356,ENSP00000263339,ENSP00000263341,ENSP00000264832,ENSP00000356438,ENSP00000361359,ENSP00000362179,ENSP00000385675,ENSP00000398698,ENSP00000477908,ENSP00000479153	CCL3,CD40,EHD1,ICAM1,IL1A,IL1B,IL6,NFKBIA,PTGS2,RGS2,THBS1,TNF,ZC3H12A
GO:0009987	cellular process	45	14652	0.0010	ENSP00000216797,ENSP00000221847,ENSP00000225842,ENSP00000228534,ENSP00000235382,ENSP00000243347,ENSP00000248598,ENSP00000256458,ENSP00000259874,ENSP00000260356,ENSP00000261233,ENSP00000261622,ENSP00000263339,ENSP00000263341,ENSP00000264246,ENSP00000264832,ENSP00000296871,ENSP00000306190,ENSP00000306512,ENSP00000325663,ENSP00000341208,ENSP00000343690,ENSP00000351671,ENSP00000353344,ENSP00000355652…	ACP5,AVPI1,CCL1,CCL20,CCL3,CCL3L3,CCL4L1,CD40,CD80,CSF2,CXCL1,CXCL2,CXCL8,CYP4B1,DPYSL3,DUSP5,EBI3,EHD1,ETS2,FGL2,ICAM1,IDO1,IER3,IL1A,IL1B,IL23A,IL6,IRAK2,IRAK3,MARCKS,NFKBIA,NFKBIZ,PTGS2,RGS2,RHOU,SERPINB2,SLAMF1,SLC25A24,SLC7A5,STAT5A,THBS1,TNF,TNFAIP3,TNFAIP6,ZC3H12A
GO:0071675	regulation of mononuclear cell migration	3	42	0.0010	ENSP00000225842,ENSP00000260356,ENSP00000398698	CCL1,THBS1,TNF
GO:0002221	pattern recognition receptor signaling pathway	4	114	0.0011	ENSP00000216797,ENSP00000256458,ENSP00000261233,ENSP00000481570	IRAK2,IRAK3,NFKBIA,TNFAIP3
GO:0010557	positive regulation of macromolecule biosynthetic process	13	1758	0.0011	ENSP00000216797,ENSP00000221847,ENSP00000228534,ENSP00000260356,ENSP00000263339,ENSP00000263341,ENSP00000264246,ENSP00000351671,ENSP00000353344,ENSP00000361359,ENSP00000362179,ENSP00000385675,ENSP00000398698	CCL20,CD40,CD80,EBI3,ETS2,IL1A,IL1B,IL23A,IL6,NFKBIA,THBS1,TNF,ZC3H12A
GO:0034763	negative regulation of transmembrane transport	4	116	0.0011	ENSP00000235382,ENSP00000260356,ENSP00000263341,ENSP00000398698	IL1B,RGS2,THBS1,TNF
GO:0006953	acute-phase response	3	45	0.0012	ENSP00000263339,ENSP00000263341,ENSP00000385675	IL1A,IL1B,IL6
GO:0034605	cellular response to heat	3	45	0.0012	ENSP00000260356,ENSP00000263339,ENSP00000356438	IL1A,PTGS2,THBS1
GO:0045598	regulation of fat cell differentiation	4	120	0.0012	ENSP00000356438,ENSP00000362179,ENSP00000385675,ENSP00000398698	IL6,PTGS2,TNF,ZC3H12A
GO:0046649	lymphocyte activation	6	358	0.0012	ENSP00000221847,ENSP00000228534,ENSP00000264832,ENSP00000306190,ENSP00000361359,ENSP00000385675	CD40,EBI3,ICAM1,IL23A,IL6,SLAMF1
GO:0048856	anatomical structure development	24	5085	0.0012	ENSP00000216797,ENSP00000235382,ENSP00000259874,ENSP00000260356,ENSP00000261622,ENSP00000263339,ENSP00000263341,ENSP00000264832,ENSP00000296871,ENSP00000306512,ENSP00000341208,ENSP00000343690,ENSP00000353344,ENSP00000356438,ENSP00000358596,ENSP00000361359,ENSP00000362179,ENSP00000379110,ENSP00000385675,ENSP00000398698,ENSP00000468767,ENSP00000477908,ENSP00000479153,ENSP00000481570	ACP5,CCL3,CD40,CSF2,CXCL1,CXCL8,DPYSL3,DUSP5,EHD1,ETS2,ICAM1,IER3,IL1A,IL1B,IL6,NFKBIA,PTGS2,RGS2,SLC7A5,STAT5A,THBS1,TNF,TNFAIP3,ZC3H12A
GO:0050715	positive regulation of cytokine secretion	4	117	0.0012	ENSP00000263339,ENSP00000263341,ENSP00000398698,ENSP00000477908	CCL3,IL1A,IL1B,TNF
GO:0050728	negative regulation of inflammatory response	4	117	0.0012	ENSP00000243347,ENSP00000362179,ENSP00000468767,ENSP00000481570	ACP5,TNFAIP3,TNFAIP6,ZC3H12A
GO:0051172	negative regulation of nitrogen compound metabolic process	15	2307	0.0012	ENSP00000235382,ENSP00000260356,ENSP00000261233,ENSP00000263341,ENSP00000265598,ENSP00000296871,ENSP00000353344,ENSP00000356438,ENSP00000358596,ENSP00000362179,ENSP00000385675,ENSP00000398698,ENSP00000401645,ENSP00000468767,ENSP00000481570	ACP5,CSF2,DUSP5,ETS2,IL1B,IL6,IRAK3,LAMP3,PTGS2,RGS2,SERPINB2,THBS1,TNF,TNFAIP3,ZC3H12A
GO:0071407	cellular response to organic cyclic compound	7	505	0.0012	ENSP00000216797,ENSP00000263341,ENSP00000264832,ENSP00000356438,ENSP00000362179,ENSP00000398698,ENSP00000477908	CCL3,ICAM1,IL1B,NFKBIA,PTGS2,TNF,ZC3H12A
GO:1904996	positive regulation of leukocyte adhesion to vascular endothelial cell	2	7	0.0012	ENSP00000264832,ENSP00000398698	ICAM1,TNF
GO:0033554	cellular response to stress	12	1553	0.0013	ENSP00000216797,ENSP00000256458,ENSP00000260356,ENSP00000263339,ENSP00000264832,ENSP00000306512,ENSP00000356438,ENSP00000362179,ENSP00000385675,ENSP00000398698,ENSP00000457733,ENSP00000481570	CXCL8,ICAM1,IL1A,IL6,IRAK2,NFKBIA,PTGS2,SLC25A24,THBS1,TNF,TNFAIP3,ZC3H12A
GO:0045080	positive regulation of chemokine biosynthetic process	2	8	0.0014	ENSP00000263341,ENSP00000398698	IL1B,TNF
GO:0051050	positive regulation of transport	9	892	0.0014	ENSP00000216797,ENSP00000263339,ENSP00000263341,ENSP00000356438,ENSP00000362179,ENSP00000385675,ENSP00000398698,ENSP00000477908,ENSP00000479153	CCL3,EHD1,IL1A,IL1B,IL6,NFKBIA,PTGS2,TNF,ZC3H12A
GO:2000321	positive regulation of T-helper 17 cell differentiation	2	8	0.0014	ENSP00000228534,ENSP00000325663	IL23A,NFKBIZ
GO:0007159	leukocyte cell-cell adhesion	3	49	0.0015	ENSP00000263341,ENSP00000264832,ENSP00000398698	ICAM1,IL1B,TNF
GO:0006915	apoptotic process	9	915	0.0016	ENSP00000216797,ENSP00000259874,ENSP00000263339,ENSP00000263341,ENSP00000361359,ENSP00000362179,ENSP00000385675,ENSP00000398698,ENSP00000481570	CD40,IER3,IL1A,IL1B,IL6,NFKBIA,TNF,TNFAIP3,ZC3H12A
GO:0050714	positive regulation of protein secretion	5	240	0.0016	ENSP00000263339,ENSP00000263341,ENSP00000385675,ENSP00000398698,ENSP00000477908	CCL3,IL1A,IL1B,IL6,TNF
GO:0009611	response to wounding	7	547	0.0018	ENSP00000263339,ENSP00000343690,ENSP00000351671,ENSP00000361359,ENSP00000385675,ENSP00000401645,ENSP00000479153	CCL20,CD40,DPYSL3,EHD1,IL1A,IL6,SERPINB2
GO:0051179	localization	24	5233	0.0018	ENSP00000216797,ENSP00000225842,ENSP00000243347,ENSP00000248598,ENSP00000260356,ENSP00000261622,ENSP00000263341,ENSP00000264832,ENSP00000276914,ENSP00000296871,ENSP00000306190,ENSP00000306512,ENSP00000341208,ENSP00000351671,ENSP00000379110,ENSP00000385675,ENSP00000398698,ENSP00000427279,ENSP00000457733,ENSP00000477908,ENSP00000479153,ENSP00000480558,ENSP00000481570,ENSP00000483609	CCL1,CCL20,CCL3,CCL3L3,CCL4L1,CSF2,CXCL1,CXCL2,CXCL8,EHD1,FGL2,ICAM1,IL1B,IL6,NFKBIA,PLIN2,SLAMF1,SLC25A24,SLC7A5,STAT5A,THBS1,TNF,TNFAIP3,TNFAIP6
GO:1903900	regulation of viral life cycle	4	135	0.0018	ENSP00000265598,ENSP00000306512,ENSP00000362179,ENSP00000398698	CXCL8,LAMP3,TNF,ZC3H12A
GO:0042742	defense response to bacterium	5	250	0.0019	ENSP00000228534,ENSP00000351671,ENSP00000385675,ENSP00000398698,ENSP00000468767	ACP5,CCL20,IL23A,IL6,TNF
GO:0050777	negative regulation of immune response	4	136	0.0019	ENSP00000261233,ENSP00000362179,ENSP00000398698,ENSP00000481570	IRAK3,TNF,TNFAIP3,ZC3H12A
GO:0002645	positive regulation of tolerance induction	2	10	0.0020	ENSP00000261233,ENSP00000430950	IDO1,IRAK3
GO:0032890	regulation of organic acid transport	3	56	0.0020	ENSP00000235382,ENSP00000260356,ENSP00000263341	IL1B,RGS2,THBS1
GO:0045936	negative regulation of phosphate metabolic process	7	562	0.0020	ENSP00000235382,ENSP00000261233,ENSP00000263341,ENSP00000358596,ENSP00000362179,ENSP00000398698,ENSP00000481570	DUSP5,IL1B,IRAK3,RGS2,TNF,TNFAIP3,ZC3H12A
GO:0051384	response to glucocorticoid	4	138	0.0020	ENSP00000264832,ENSP00000356438,ENSP00000385675,ENSP00000398698	ICAM1,IL6,PTGS2,TNF
GO:0071639	positive regulation of monocyte chemotactic protein-1 production	2	10	0.0020	ENSP00000263339,ENSP00000263341	IL1A,IL1B
GO:1902107	positive regulation of leukocyte differentiation	4	139	0.0020	ENSP00000228534,ENSP00000264246,ENSP00000325663,ENSP00000398698	CD80,IL23A,NFKBIZ,TNF
GO:1902041	regulation of extrinsic apoptotic signaling pathway via death domain receptors	3	57	0.0021	ENSP00000260356,ENSP00000264832,ENSP00000481570	ICAM1,THBS1,TNFAIP3
GO:0002274	myeloid leukocyte activation	7	574	0.0022	ENSP00000243347,ENSP00000248598,ENSP00000296871,ENSP00000306190,ENSP00000306512,ENSP00000379110,ENSP00000477908	CCL3,CSF2,CXCL1,CXCL8,FGL2,SLAMF1,TNFAIP6
GO:0043271	negative regulation of ion transport	4	143	0.0022	ENSP00000235382,ENSP00000260356,ENSP00000264832,ENSP00000356438	ICAM1,PTGS2,RGS2,THBS1
GO:0071803	positive regulation of podosome assembly	2	11	0.0022	ENSP00000296871,ENSP00000398698	CSF2,TNF
GO:0031324	negative regulation of cellular metabolic process	15	2463	0.0023	ENSP00000235382,ENSP00000260356,ENSP00000261233,ENSP00000263341,ENSP00000265598,ENSP00000296871,ENSP00000353344,ENSP00000356438,ENSP00000358596,ENSP00000362179,ENSP00000385675,ENSP00000398698,ENSP00000401645,ENSP00000468767,ENSP00000481570	ACP5,CSF2,DUSP5,ETS2,IL1B,IL6,IRAK3,LAMP3,PTGS2,RGS2,SERPINB2,THBS1,TNF,TNFAIP3,ZC3H12A
GO:0009892	negative regulation of metabolic process	16	2762	0.0025	ENSP00000235382,ENSP00000260356,ENSP00000261233,ENSP00000263341,ENSP00000265598,ENSP00000296871,ENSP00000353344,ENSP00000356438,ENSP00000358596,ENSP00000362179,ENSP00000385675,ENSP00000398698,ENSP00000401645,ENSP00000468767,ENSP00000477908,ENSP00000481570	ACP5,CCL3,CSF2,DUSP5,ETS2,IL1B,IL6,IRAK3,LAMP3,PTGS2,RGS2,SERPINB2,THBS1,TNF,TNFAIP3,ZC3H12A
GO:0032874	positive regulation of stress-activated MAPK cascade	4	148	0.0025	ENSP00000263341,ENSP00000306190,ENSP00000362179,ENSP00000398698	IL1B,SLAMF1,TNF,ZC3H12A
GO:0001933	negative regulation of protein phosphorylation	6	422	0.0026	ENSP00000235382,ENSP00000261233,ENSP00000263341,ENSP00000358596,ENSP00000362179,ENSP00000481570	DUSP5,IL1B,IRAK3,RGS2,TNFAIP3,ZC3H12A
GO:0031400	negative regulation of protein modification process	7	592	0.0026	ENSP00000235382,ENSP00000261233,ENSP00000263341,ENSP00000358596,ENSP00000362179,ENSP00000398698,ENSP00000481570	DUSP5,IL1B,IRAK3,RGS2,TNF,TNFAIP3,ZC3H12A
GO:0032494	response to peptidoglycan	2	12	0.0026	ENSP00000261233,ENSP00000385675	IL6,IRAK3
GO:0045779	negative regulation of bone resorption	2	12	0.0026	ENSP00000385675,ENSP00000481570	IL6,TNFAIP3
GO:0051235	maintenance of location	4	150	0.0026	ENSP00000216797,ENSP00000263341,ENSP00000276914,ENSP00000398698	IL1B,NFKBIA,PLIN2,TNF
GO:0051764	actin crosslink formation	2	12	0.0026	ENSP00000343690,ENSP00000478061	DPYSL3,MARCKS
GO:1903140	regulation of establishment of endothelial barrier	2	12	0.0026	ENSP00000263341,ENSP00000398698	IL1B,TNF
GO:0009266	response to temperature stimulus	4	155	0.0028	ENSP00000216797,ENSP00000260356,ENSP00000263339,ENSP00000356438	IL1A,NFKBIA,PTGS2,THBS1
GO:0002250	adaptive immune response	5	280	0.0029	ENSP00000221847,ENSP00000264832,ENSP00000265598,ENSP00000306190,ENSP00000385675	EBI3,ICAM1,IL6,LAMP3,SLAMF1
GO:0002544	chronic inflammatory response	2	13	0.0029	ENSP00000260356,ENSP00000398698	THBS1,TNF
GO:0007275	multicellular organism development	22	4726	0.0029	ENSP00000216797,ENSP00000235382,ENSP00000260356,ENSP00000261622,ENSP00000263341,ENSP00000264832,ENSP00000296871,ENSP00000306512,ENSP00000341208,ENSP00000343690,ENSP00000353344,ENSP00000356438,ENSP00000358596,ENSP00000361359,ENSP00000362179,ENSP00000379110,ENSP00000385675,ENSP00000398698,ENSP00000468767,ENSP00000477908,ENSP00000479153,ENSP00000481570	ACP5,CCL3,CD40,CSF2,CXCL1,CXCL8,DPYSL3,DUSP5,EHD1,ETS2,ICAM1,IL1B,IL6,NFKBIA,PTGS2,RGS2,SLC7A5,STAT5A,THBS1,TNF,TNFAIP3,ZC3H12A
GO:0034116	positive regulation of heterotypic cell-cell adhesion	2	13	0.0029	ENSP00000263341,ENSP00000398698	IL1B,TNF
GO:0045019	negative regulation of nitric oxide biosynthetic process	2	13	0.0029	ENSP00000362179,ENSP00000468767	ACP5,ZC3H12A
GO:0046824	positive regulation of nucleocytoplasmic transport	3	65	0.0029	ENSP00000263341,ENSP00000356438,ENSP00000362179	IL1B,PTGS2,ZC3H12A
GO:0051701	interaction with host	4	156	0.0029	ENSP00000264246,ENSP00000264832,ENSP00000306190,ENSP00000362179	CD80,ICAM1,SLAMF1,ZC3H12A
GO:0051897	positive regulation of protein kinase B signaling	4	157	0.0029	ENSP00000260356,ENSP00000264246,ENSP00000398698,ENSP00000477908	CCL3,CD80,THBS1,TNF
GO:1901652	response to peptide	6	431	0.0029	ENSP00000216797,ENSP00000264832,ENSP00000341208,ENSP00000356438,ENSP00000361359,ENSP00000481570	CD40,ICAM1,NFKBIA,PTGS2,STAT5A,TNFAIP3
GO:1903960	negative regulation of anion transmembrane transport	2	13	0.0029	ENSP00000235382,ENSP00000260356	RGS2,THBS1
GO:1904406	negative regulation of nitric oxide metabolic process	2	13	0.0029	ENSP00000362179,ENSP00000468767	ACP5,ZC3H12A
GO:0032760	positive regulation of tumor necrosis factor production	3	67	0.0030	ENSP00000228534,ENSP00000260356,ENSP00000477908	CCL3,IL23A,THBS1
GO:0045670	regulation of osteoclast differentiation	3	67	0.0030	ENSP00000228534,ENSP00000398698,ENSP00000477908	CCL3,IL23A,TNF
GO:0051346	negative regulation of hydrolase activity	6	438	0.0030	ENSP00000235382,ENSP00000260356,ENSP00000265598,ENSP00000356438,ENSP00000398698,ENSP00000401645	LAMP3,PTGS2,RGS2,SERPINB2,THBS1,TNF
GO:0002366	leukocyte activation involved in immune response	7	616	0.0031	ENSP00000243347,ENSP00000248598,ENSP00000264832,ENSP00000306190,ENSP00000379110,ENSP00000385675,ENSP00000477908	CCL3,CXCL1,FGL2,ICAM1,IL6,SLAMF1,TNFAIP6
GO:0002693	positive regulation of cellular extravasation	2	14	0.0031	ENSP00000263339,ENSP00000264832	ICAM1,IL1A
GO:0045986	negative regulation of smooth muscle contraction	2	14	0.0031	ENSP00000235382,ENSP00000356438	PTGS2,RGS2
GO:0010605	negative regulation of macromolecule metabolic process	15	2558	0.0032	ENSP00000235382,ENSP00000260356,ENSP00000261233,ENSP00000263341,ENSP00000265598,ENSP00000296871,ENSP00000353344,ENSP00000356438,ENSP00000358596,ENSP00000362179,ENSP00000385675,ENSP00000398698,ENSP00000401645,ENSP00000477908,ENSP00000481570	CCL3,CSF2,DUSP5,ETS2,IL1B,IL6,IRAK3,LAMP3,PTGS2,RGS2,SERPINB2,THBS1,TNF,TNFAIP3,ZC3H12A
GO:1901224	positive regulation of NIK/NF-kappaB signaling	3	69	0.0032	ENSP00000228534,ENSP00000263341,ENSP00000398698	IL1B,IL23A,TNF
GO:0007249	I-kappaB kinase/NF-kappaB signaling	3	70	0.0033	ENSP00000216797,ENSP00000256458,ENSP00000398698	IRAK2,NFKBIA,TNF
GO:0009743	response to carbohydrate	4	164	0.0033	ENSP00000260356,ENSP00000263341,ENSP00000264832,ENSP00000356438	ICAM1,IL1B,PTGS2,THBS1
GO:1903524	positive regulation of blood circulation	3	70	0.0033	ENSP00000235382,ENSP00000264832,ENSP00000356438	ICAM1,PTGS2,RGS2
GO:0002830	positive regulation of type 2 immune response	2	15	0.0035	ENSP00000385675,ENSP00000430950	IDO1,IL6
GO:0034103	regulation of tissue remodeling	3	73	0.0037	ENSP00000228534,ENSP00000385675,ENSP00000481570	IL23A,IL6,TNFAIP3
GO:0046889	positive regulation of lipid biosynthetic process	3	73	0.0037	ENSP00000263341,ENSP00000356438,ENSP00000398698	IL1B,PTGS2,TNF
GO:0032495	response to muramyl dipeptide	2	16	0.0038	ENSP00000216797,ENSP00000481570	NFKBIA,TNFAIP3
GO:0042060	wound healing	6	461	0.0038	ENSP00000263339,ENSP00000351671,ENSP00000361359,ENSP00000385675,ENSP00000401645,ENSP00000479153	CCL20,CD40,EHD1,IL1A,IL6,SERPINB2
GO:0043901	negative regulation of multi-organism process	4	173	0.0038	ENSP00000362179,ENSP00000398698,ENSP00000477908,ENSP00000481570	CCL3,TNF,TNFAIP3,ZC3H12A
GO:0046651	lymphocyte proliferation	3	74	0.0038	ENSP00000221847,ENSP00000228534,ENSP00000361359	CD40,EBI3,IL23A
GO:0051044	positive regulation of membrane protein ectodomain proteolysis	2	16	0.0038	ENSP00000263341,ENSP00000398698	IL1B,TNF
GO:0032388	positive regulation of intracellular transport	4	174	0.0039	ENSP00000263341,ENSP00000356438,ENSP00000362179,ENSP00000479153	EHD1,IL1B,PTGS2,ZC3H12A
GO:0046677	response to antibiotic	5	305	0.0039	ENSP00000235382,ENSP00000264832,ENSP00000362179,ENSP00000385675,ENSP00000481570	ICAM1,IL6,RGS2,TNFAIP3,ZC3H12A
GO:0071496	cellular response to external stimulus	5	305	0.0039	ENSP00000263341,ENSP00000264832,ENSP00000356438,ENSP00000361359,ENSP00000362179	CD40,ICAM1,IL1B,PTGS2,ZC3H12A
GO:0044403	symbiont process	7	650	0.0041	ENSP00000216797,ENSP00000225842,ENSP00000264246,ENSP00000264832,ENSP00000306190,ENSP00000362179,ENSP00000477908	CCL1,CCL3,CD80,ICAM1,NFKBIA,SLAMF1,ZC3H12A
GO:0010468	regulation of gene expression	21	4533	0.0042	ENSP00000216797,ENSP00000228534,ENSP00000235382,ENSP00000256458,ENSP00000260356,ENSP00000261233,ENSP00000263339,ENSP00000263341,ENSP00000264246,ENSP00000264832,ENSP00000265598,ENSP00000296871,ENSP00000325663,ENSP00000341208,ENSP00000353344,ENSP00000361359,ENSP00000362179,ENSP00000385675,ENSP00000398698,ENSP00000477908,ENSP00000481570	CCL3,CD40,CD80,CSF2,ETS2,ICAM1,IL1A,IL1B,IL23A,IL6,IRAK2,IRAK3,LAMP3,NFKBIA,NFKBIZ,RGS2,STAT5A,THBS1,TNF,TNFAIP3,ZC3H12A
GO:0032693	negative regulation of interleukin-10 production	2	17	0.0042	ENSP00000228534,ENSP00000430950	IDO1,IL23A
GO:0071636	positive regulation of transforming growth factor beta production	2	17	0.0042	ENSP00000260356,ENSP00000356438	PTGS2,THBS1
GO:0007565	female pregnancy	4	180	0.0043	ENSP00000235382,ENSP00000263341,ENSP00000356438,ENSP00000430950	IDO1,IL1B,PTGS2,RGS2
GO:0071260	cellular response to mechanical stimulus	3	78	0.0043	ENSP00000263341,ENSP00000356438,ENSP00000361359	CD40,IL1B,PTGS2
GO:0051607	defense response to virus	4	181	0.0044	ENSP00000228534,ENSP00000361359,ENSP00000362179,ENSP00000385675	CD40,IL23A,IL6,ZC3H12A
GO:0046641	positive regulation of alpha-beta T cell proliferation	2	18	0.0046	ENSP00000221847,ENSP00000228534	EBI3,IL23A
GO:0050878	regulation of body fluid levels	6	483	0.0046	ENSP00000260356,ENSP00000341208,ENSP00000361359,ENSP00000385675,ENSP00000401645,ENSP00000479153	CD40,EHD1,IL6,SERPINB2,STAT5A,THBS1
GO:2000353	positive regulation of endothelial cell apoptotic process	2	18	0.0046	ENSP00000260356,ENSP00000361359	CD40,THBS1
GO:0033209	tumor necrosis factor-mediated signaling pathway	3	81	0.0047	ENSP00000216797,ENSP00000361359,ENSP00000398698	CD40,NFKBIA,TNF
GO:0048545	response to steroid hormone	5	324	0.0048	ENSP00000260356,ENSP00000264832,ENSP00000356438,ENSP00000385675,ENSP00000398698	ICAM1,IL6,PTGS2,THBS1,TNF
GO:0002726	positive regulation of T cell cytokine production	2	19	0.0050	ENSP00000263341,ENSP00000385675	IL1B,IL6
GO:0006417	regulation of translation	5	327	0.0050	ENSP00000235382,ENSP00000260356,ENSP00000362179,ENSP00000385675,ENSP00000398698	IL6,RGS2,THBS1,TNF,ZC3H12A
GO:0010829	negative regulation of glucose transmembrane transport	2	19	0.0050	ENSP00000263341,ENSP00000398698	IL1B,TNF
GO:0045944	positive regulation of transcription by RNA polymerase II	9	1104	0.0050	ENSP00000216797,ENSP00000228534,ENSP00000263339,ENSP00000263341,ENSP00000353344,ENSP00000361359,ENSP00000362179,ENSP00000385675,ENSP00000398698	CD40,ETS2,IL1A,IL1B,IL23A,IL6,NFKBIA,TNF,ZC3H12A
GO:0002702	positive regulation of production of molecular mediator of immune response	3	84	0.0051	ENSP00000263341,ENSP00000361359,ENSP00000385675	CD40,IL1B,IL6
GO:0045596	negative regulation of cell differentiation	7	683	0.0051	ENSP00000216797,ENSP00000235382,ENSP00000343690,ENSP00000362179,ENSP00000385675,ENSP00000398698,ENSP00000477908	CCL3,DPYSL3,IL6,NFKBIA,RGS2,TNF,ZC3H12A
GO:0045069	regulation of viral genome replication	3	85	0.0053	ENSP00000306512,ENSP00000362179,ENSP00000398698	CXCL8,TNF,ZC3H12A
GO:0032891	negative regulation of organic acid transport	2	20	0.0054	ENSP00000235382,ENSP00000260356	RGS2,THBS1
GO:1901889	negative regulation of cell junction assembly	2	20	0.0054	ENSP00000260356,ENSP00000398698	THBS1,TNF
GO:0002224	toll-like receptor signaling pathway	3	87	0.0056	ENSP00000216797,ENSP00000256458,ENSP00000261233	IRAK2,IRAK3,NFKBIA
GO:0010038	response to metal ion	5	339	0.0057	ENSP00000260356,ENSP00000263339,ENSP00000264832,ENSP00000356438,ENSP00000457733	ICAM1,IL1A,PTGS2,SLC25A24,THBS1
GO:0051093	negative regulation of developmental process	8	910	0.0059	ENSP00000216797,ENSP00000235382,ENSP00000260356,ENSP00000343690,ENSP00000362179,ENSP00000385675,ENSP00000398698,ENSP00000477908	CCL3,DPYSL3,IL6,NFKBIA,RGS2,THBS1,TNF,ZC3H12A
GO:0043154	negative regulation of cysteine-type endopeptidase activity involved in apoptotic process	3	91	0.0062	ENSP00000260356,ENSP00000265598,ENSP00000356438	LAMP3,PTGS2,THBS1
GO:0044057	regulation of system process	6	516	0.0062	ENSP00000235382,ENSP00000263341,ENSP00000264832,ENSP00000356438,ENSP00000362179,ENSP00000477908	CCL3,ICAM1,IL1B,PTGS2,RGS2,ZC3H12A
GO:0044070	regulation of anion transport	3	91	0.0062	ENSP00000235382,ENSP00000260356,ENSP00000263341	IL1B,RGS2,THBS1
GO:0001773	myeloid dendritic cell activation	2	22	0.0063	ENSP00000296871,ENSP00000306190	CSF2,SLAMF1
GO:0006468	protein phosphorylation	8	923	0.0063	ENSP00000256458,ENSP00000261233,ENSP00000263341,ENSP00000296871,ENSP00000341208,ENSP00000358596,ENSP00000398698,ENSP00000477908	CCL3,CSF2,DUSP5,IL1B,IRAK2,IRAK3,STAT5A,TNF
GO:0010884	positive regulation of lipid storage	2	22	0.0063	ENSP00000362179,ENSP00000479153	EHD1,ZC3H12A
GO:0046718	viral entry into host cell	3	92	0.0063	ENSP00000264246,ENSP00000264832,ENSP00000306190	CD80,ICAM1,SLAMF1
GO:0050995	negative regulation of lipid catabolic process	2	22	0.0063	ENSP00000263341,ENSP00000398698	IL1B,TNF
GO:2001141	regulation of RNA biosynthetic process	18	3691	0.0063	ENSP00000216797,ENSP00000228534,ENSP00000256458,ENSP00000261233,ENSP00000263339,ENSP00000263341,ENSP00000264246,ENSP00000264832,ENSP00000296871,ENSP00000325663,ENSP00000341208,ENSP00000353344,ENSP00000361359,ENSP00000362179,ENSP00000385675,ENSP00000398698,ENSP00000477908,ENSP00000481570	CCL3,CD40,CD80,CSF2,ETS2,ICAM1,IL1A,IL1B,IL23A,IL6,IRAK2,IRAK3,NFKBIA,NFKBIZ,STAT5A,TNF,TNFAIP3,ZC3H12A
GO:0032501	multicellular organismal process	26	6507	0.0064	ENSP00000216797,ENSP00000228534,ENSP00000235382,ENSP00000243347,ENSP00000260356,ENSP00000261622,ENSP00000263339,ENSP00000263341,ENSP00000264832,ENSP00000296871,ENSP00000306512,ENSP00000341208,ENSP00000343690,ENSP00000353344,ENSP00000356438,ENSP00000358596,ENSP00000361359,ENSP00000362179,ENSP00000379110,ENSP00000385675,ENSP00000398698,ENSP00000430950,ENSP00000468767,ENSP00000477908,ENSP00000479153…	ACP5,CCL3,CD40,CSF2,CXCL1,CXCL8,DPYSL3,DUSP5,EHD1,ETS2,ICAM1,IDO1,IL1A,IL1B,IL23A,IL6,NFKBIA,PTGS2,RGS2,SLC7A5,STAT5A,THBS1,TNF,TNFAIP3,TNFAIP6,ZC3H12A
GO:0048525	negative regulation of viral process	3	93	0.0065	ENSP00000362179,ENSP00000398698,ENSP00000477908	CCL3,TNF,ZC3H12A
GO:0097191	extrinsic apoptotic signaling pathway	3	93	0.0065	ENSP00000263339,ENSP00000263341,ENSP00000398698	IL1A,IL1B,TNF
GO:0042537	benzene-containing compound metabolic process	2	23	0.0067	ENSP00000360991,ENSP00000430950	CYP4B1,IDO1
GO:0048771	tissue remodeling	3	94	0.0067	ENSP00000228534,ENSP00000263339,ENSP00000468767	ACP5,IL1A,IL23A
GO:1900745	positive regulation of p38MAPK cascade	2	23	0.0067	ENSP00000263341,ENSP00000362179	IL1B,ZC3H12A
GO:0043281	regulation of cysteine-type endopeptidase activity involved in apoptotic process	4	209	0.0068	ENSP00000260356,ENSP00000265598,ENSP00000356438,ENSP00000398698	LAMP3,PTGS2,THBS1,TNF
GO:2000112	regulation of cellular macromolecule biosynthetic process	19	4050	0.0068	ENSP00000216797,ENSP00000228534,ENSP00000235382,ENSP00000256458,ENSP00000260356,ENSP00000261233,ENSP00000263339,ENSP00000263341,ENSP00000264246,ENSP00000264832,ENSP00000296871,ENSP00000325663,ENSP00000341208,ENSP00000353344,ENSP00000361359,ENSP00000362179,ENSP00000385675,ENSP00000398698,ENSP00000481570	CD40,CD80,CSF2,ETS2,ICAM1,IL1A,IL1B,IL23A,IL6,IRAK2,IRAK3,NFKBIA,NFKBIZ,RGS2,STAT5A,THBS1,TNF,TNFAIP3,ZC3H12A
GO:0002437	inflammatory response to antigenic stimulus	2	24	0.0071	ENSP00000264832,ENSP00000398698	ICAM1,TNF
GO:0002719	negative regulation of cytokine production involved in immune response	2	24	0.0071	ENSP00000261233,ENSP00000398698	IRAK3,TNF
GO:0045672	positive regulation of osteoclast differentiation	2	24	0.0071	ENSP00000228534,ENSP00000398698	IL23A,TNF
GO:2000191	regulation of fatty acid transport	2	24	0.0071	ENSP00000260356,ENSP00000263341	IL1B,THBS1
GO:0030162	regulation of proteolysis	7	742	0.0076	ENSP00000260356,ENSP00000263341,ENSP00000265598,ENSP00000356438,ENSP00000362179,ENSP00000398698,ENSP00000401645	IL1B,LAMP3,PTGS2,SERPINB2,THBS1,TNF,ZC3H12A
GO:0042176	regulation of protein catabolic process	5	368	0.0076	ENSP00000261233,ENSP00000263341,ENSP00000265598,ENSP00000398698,ENSP00000481570	IL1B,IRAK3,LAMP3,TNF,TNFAIP3
GO:0045893	positive regulation of transcription, DNA-templated	10	1435	0.0076	ENSP00000216797,ENSP00000228534,ENSP00000263339,ENSP00000263341,ENSP00000264246,ENSP00000353344,ENSP00000361359,ENSP00000362179,ENSP00000385675,ENSP00000398698	CD40,CD80,ETS2,IL1A,IL1B,IL23A,IL6,NFKBIA,TNF,ZC3H12A
GO:0071677	positive regulation of mononuclear cell migration	2	25	0.0076	ENSP00000225842,ENSP00000398698	CCL1,TNF
GO:0032368	regulation of lipid transport	3	101	0.0078	ENSP00000216797,ENSP00000260356,ENSP00000263341	IL1B,NFKBIA,THBS1
GO:0002230	positive regulation of defense response to virus by host	2	26	0.0080	ENSP00000228534,ENSP00000362179	IL23A,ZC3H12A
GO:0006979	response to oxidative stress	5	373	0.0080	ENSP00000356438,ENSP00000362179,ENSP00000385675,ENSP00000457733,ENSP00000481570	IL6,PTGS2,SLC25A24,TNFAIP3,ZC3H12A
GO:0034599	cellular response to oxidative stress	4	222	0.0081	ENSP00000362179,ENSP00000385675,ENSP00000457733,ENSP00000481570	IL6,SLC25A24,TNFAIP3,ZC3H12A
GO:0033138	positive regulation of peptidyl-serine phosphorylation	3	105	0.0085	ENSP00000356438,ENSP00000385675,ENSP00000398698	IL6,PTGS2,TNF
GO:0042110	T cell activation	4	225	0.0085	ENSP00000221847,ENSP00000228534,ENSP00000264832,ENSP00000385675	EBI3,ICAM1,IL23A,IL6
GO:0048731	system development	19	4144	0.0085	ENSP00000216797,ENSP00000235382,ENSP00000260356,ENSP00000261622,ENSP00000264832,ENSP00000296871,ENSP00000306512,ENSP00000341208,ENSP00000343690,ENSP00000353344,ENSP00000356438,ENSP00000362179,ENSP00000379110,ENSP00000385675,ENSP00000398698,ENSP00000468767,ENSP00000477908,ENSP00000479153,ENSP00000481570	ACP5,CCL3,CSF2,CXCL1,CXCL8,DPYSL3,EHD1,ETS2,ICAM1,IL6,NFKBIA,PTGS2,RGS2,SLC7A5,STAT5A,THBS1,TNF,TNFAIP3,ZC3H12A
GO:0046688	response to copper ion	2	28	0.0090	ENSP00000263339,ENSP00000264832	ICAM1,IL1A
GO:0050873	brown fat cell differentiation	2	28	0.0090	ENSP00000235382,ENSP00000356438	PTGS2,RGS2
GO:2000352	negative regulation of endothelial cell apoptotic process	2	28	0.0090	ENSP00000264832,ENSP00000481570	ICAM1,TNFAIP3
GO:0016032	viral process	6	571	0.0093	ENSP00000216797,ENSP00000225842,ENSP00000264246,ENSP00000264832,ENSP00000306190,ENSP00000362179	CCL1,CD80,ICAM1,NFKBIA,SLAMF1,ZC3H12A
GO:0016310	phosphorylation	9	1236	0.0094	ENSP00000256458,ENSP00000261233,ENSP00000263341,ENSP00000264246,ENSP00000296871,ENSP00000341208,ENSP00000358596,ENSP00000398698,ENSP00000477908	CCL3,CD80,CSF2,DUSP5,IL1B,IRAK2,IRAK3,STAT5A,TNF
GO:0010743	regulation of macrophage derived foam cell differentiation	2	29	0.0095	ENSP00000216797,ENSP00000296871	CSF2,NFKBIA
GO:0045727	positive regulation of translation	3	110	0.0095	ENSP00000260356,ENSP00000385675,ENSP00000398698	IL6,THBS1,TNF
GO:0042592	homeostatic process	10	1491	0.0096	ENSP00000225842,ENSP00000263339,ENSP00000263341,ENSP00000264832,ENSP00000361359,ENSP00000385675,ENSP00000468767,ENSP00000477908,ENSP00000479153,ENSP00000481570	ACP5,CCL1,CCL3,CD40,EHD1,ICAM1,IL1A,IL1B,IL6,TNFAIP3
GO:0050830	defense response to Gram-positive bacterium	3	111	0.0097	ENSP00000385675,ENSP00000398698,ENSP00000468767	ACP5,IL6,TNF
GO:0052548	regulation of endopeptidase activity	5	393	0.0097	ENSP00000260356,ENSP00000265598,ENSP00000356438,ENSP00000398698,ENSP00000401645	LAMP3,PTGS2,SERPINB2,THBS1,TNF
GO:0050709	negative regulation of protein secretion	3	112	0.0099	ENSP00000263341,ENSP00000362179,ENSP00000398698	IL1B,TNF,ZC3H12A
GO:0071236	cellular response to antibiotic	3	112	0.0099	ENSP00000362179,ENSP00000385675,ENSP00000481570	IL6,TNFAIP3,ZC3H12A
GO:0071354	cellular response to interleukin-6	2	30	0.0100	ENSP00000264832,ENSP00000385675	ICAM1,IL6
GO:0002698	negative regulation of immune effector process	3	113	0.0101	ENSP00000261233,ENSP00000362179,ENSP00000398698	IRAK3,TNF,ZC3H12A
GO:0051252	regulation of RNA metabolic process	18	3890	0.0103	ENSP00000216797,ENSP00000228534,ENSP00000256458,ENSP00000261233,ENSP00000263339,ENSP00000263341,ENSP00000264246,ENSP00000264832,ENSP00000296871,ENSP00000325663,ENSP00000341208,ENSP00000353344,ENSP00000361359,ENSP00000362179,ENSP00000385675,ENSP00000398698,ENSP00000477908,ENSP00000481570	CCL3,CD40,CD80,CSF2,ETS2,ICAM1,IL1A,IL1B,IL23A,IL6,IRAK2,IRAK3,NFKBIA,NFKBIZ,STAT5A,TNF,TNFAIP3,ZC3H12A
GO:0001975	response to amphetamine	2	31	0.0105	ENSP00000235382,ENSP00000264832	ICAM1,RGS2
GO:0010951	negative regulation of endopeptidase activity	4	242	0.0105	ENSP00000260356,ENSP00000265598,ENSP00000356438,ENSP00000401645	LAMP3,PTGS2,SERPINB2,THBS1
GO:0042098	T cell proliferation	2	31	0.0105	ENSP00000221847,ENSP00000228534	EBI3,IL23A
GO:0045123	cellular extravasation	2	31	0.0105	ENSP00000264832,ENSP00000398698	ICAM1,TNF
GO:0097192	extrinsic apoptotic signaling pathway in absence of ligand	2	31	0.0105	ENSP00000263339,ENSP00000263341	IL1A,IL1B
GO:2000403	positive regulation of lymphocyte migration	2	31	0.0105	ENSP00000351671,ENSP00000477908	CCL20,CCL3
GO:0050864	regulation of B cell activation	3	118	0.0111	ENSP00000361359,ENSP00000385675,ENSP00000481570	CD40,IL6,TNFAIP3
GO:1903522	regulation of blood circulation	4	249	0.0114	ENSP00000235382,ENSP00000264832,ENSP00000356438,ENSP00000362179	ICAM1,PTGS2,RGS2,ZC3H12A
GO:0002755	MyD88-dependent toll-like receptor signaling pathway	2	33	0.0116	ENSP00000256458,ENSP00000261233	IRAK2,IRAK3
GO:0045907	positive regulation of vasoconstriction	2	33	0.0116	ENSP00000264832,ENSP00000356438	ICAM1,PTGS2
GO:0090322	regulation of superoxide metabolic process	2	33	0.0116	ENSP00000398698,ENSP00000468767	ACP5,TNF
GO:0001936	regulation of endothelial cell proliferation	3	122	0.0120	ENSP00000260356,ENSP00000341208,ENSP00000398698	STAT5A,THBS1,TNF
GO:0030036	actin cytoskeleton organization	5	418	0.0120	ENSP00000343690,ENSP00000355652,ENSP00000379110,ENSP00000398698,ENSP00000478061	CXCL1,DPYSL3,MARCKS,RHOU,TNF
GO:0043123	positive regulation of I-kappaB kinase/NF-kappaB signaling	3	122	0.0120	ENSP00000263341,ENSP00000361359,ENSP00000398698	CD40,IL1B,TNF
GO:0048566	embryonic digestive tract development	2	34	0.0120	ENSP00000306512,ENSP00000398698	CXCL8,TNF
GO:0009628	response to abiotic stimulus	8	1052	0.0121	ENSP00000216797,ENSP00000260356,ENSP00000263339,ENSP00000263341,ENSP00000264832,ENSP00000356438,ENSP00000361359,ENSP00000398698	CD40,ICAM1,IL1A,IL1B,NFKBIA,PTGS2,THBS1,TNF
GO:0061041	regulation of wound healing	3	124	0.0124	ENSP00000260356,ENSP00000401645,ENSP00000481570	SERPINB2,THBS1,TNFAIP3
GO:0033198	response to ATP	2	35	0.0126	ENSP00000263341,ENSP00000356438	IL1B,PTGS2
GO:0034405	response to fluid shear stress	2	35	0.0126	ENSP00000296871,ENSP00000356438	CSF2,PTGS2
GO:0043269	regulation of ion transport	6	618	0.0127	ENSP00000235382,ENSP00000260356,ENSP00000263341,ENSP00000264832,ENSP00000356438,ENSP00000477908	CCL3,ICAM1,IL1B,PTGS2,RGS2,THBS1
GO:0080135	regulation of cellular response to stress	6	618	0.0127	ENSP00000259874,ENSP00000263341,ENSP00000306190,ENSP00000356438,ENSP00000362179,ENSP00000398698	IER3,IL1B,PTGS2,SLAMF1,TNF,ZC3H12A
GO:0046330	positive regulation of JNK cascade	3	126	0.0128	ENSP00000263341,ENSP00000306190,ENSP00000398698	IL1B,SLAMF1,TNF
GO:0090316	positive regulation of intracellular protein transport	3	126	0.0128	ENSP00000263341,ENSP00000356438,ENSP00000362179	IL1B,PTGS2,ZC3H12A
GO:0006355	regulation of transcription, DNA-templated	17	3661	0.0130	ENSP00000216797,ENSP00000228534,ENSP00000256458,ENSP00000261233,ENSP00000263339,ENSP00000263341,ENSP00000264246,ENSP00000264832,ENSP00000296871,ENSP00000325663,ENSP00000341208,ENSP00000353344,ENSP00000361359,ENSP00000362179,ENSP00000385675,ENSP00000398698,ENSP00000481570	CD40,CD80,CSF2,ETS2,ICAM1,IL1A,IL1B,IL23A,IL6,IRAK2,IRAK3,NFKBIA,NFKBIZ,STAT5A,TNF,TNFAIP3,ZC3H12A
GO:1902042	negative regulation of extrinsic apoptotic signaling pathway via death domain receptors	2	36	0.0131	ENSP00000264832,ENSP00000481570	ICAM1,TNFAIP3
GO:0046903	secretion	8	1070	0.0132	ENSP00000243347,ENSP00000248598,ENSP00000260356,ENSP00000296871,ENSP00000341208,ENSP00000379110,ENSP00000385675,ENSP00000477908	CCL3,CSF2,CXCL1,FGL2,IL6,STAT5A,THBS1,TNFAIP6
GO:0062013	positive regulation of small molecule metabolic process	3	129	0.0136	ENSP00000263341,ENSP00000356438,ENSP00000398698	IL1B,PTGS2,TNF
GO:0097746	regulation of blood vessel diameter	3	129	0.0136	ENSP00000235382,ENSP00000264832,ENSP00000356438	ICAM1,PTGS2,RGS2
GO:0002891	positive regulation of immunoglobulin mediated immune response	2	37	0.0137	ENSP00000361359,ENSP00000398698	CD40,TNF
GO:0050706	regulation of interleukin-1 beta secretion	2	37	0.0137	ENSP00000362179,ENSP00000477908	CCL3,ZC3H12A
GO:0090049	regulation of cell migration involved in sprouting angiogenesis	2	37	0.0137	ENSP00000260356,ENSP00000356438	PTGS2,THBS1
GO:0002443	leukocyte mediated immunity	6	632	0.0138	ENSP00000243347,ENSP00000248598,ENSP00000264832,ENSP00000379110,ENSP00000385675,ENSP00000477908	CCL3,CXCL1,FGL2,ICAM1,IL6,TNFAIP6
GO:0001937	negative regulation of endothelial cell proliferation	2	38	0.0142	ENSP00000260356,ENSP00000398698	THBS1,TNF
GO:0002460	adaptive immune response based on somatic recombination of immune receptors built from immunoglobulin superfamily domains	3	132	0.0142	ENSP00000221847,ENSP00000264832,ENSP00000385675	EBI3,ICAM1,IL6
GO:0019722	calcium-mediated signaling	3	132	0.0142	ENSP00000306512,ENSP00000351671,ENSP00000477908	CCL20,CCL3,CXCL8
GO:0034122	negative regulation of toll-like receptor signaling pathway	2	38	0.0142	ENSP00000261233,ENSP00000481570	IRAK3,TNFAIP3
GO:0051254	positive regulation of RNA metabolic process	10	1596	0.0142	ENSP00000216797,ENSP00000228534,ENSP00000263339,ENSP00000263341,ENSP00000264246,ENSP00000353344,ENSP00000361359,ENSP00000362179,ENSP00000385675,ENSP00000398698	CD40,CD80,ETS2,IL1A,IL1B,IL23A,IL6,NFKBIA,TNF,ZC3H12A
GO:0007566	embryo implantation	2	39	0.0148	ENSP00000263341,ENSP00000356438	IL1B,PTGS2
GO:0009895	negative regulation of catabolic process	4	274	0.0148	ENSP00000261233,ENSP00000263341,ENSP00000265598,ENSP00000398698	IL1B,IRAK3,LAMP3,TNF
GO:0051250	negative regulation of lymphocyte activation	3	135	0.0149	ENSP00000362179,ENSP00000430950,ENSP00000481570	IDO1,TNFAIP3,ZC3H12A
GO:0001816	cytokine production	3	137	0.0154	ENSP00000263341,ENSP00000356438,ENSP00000430950	IDO1,IL1B,PTGS2
GO:0032732	positive regulation of interleukin-1 production	2	40	0.0154	ENSP00000351671,ENSP00000477908	CCL20,CCL3
GO:0043030	regulation of macrophage activation	2	40	0.0154	ENSP00000260356,ENSP00000362179	THBS1,ZC3H12A
GO:0009746	response to hexose	3	138	0.0157	ENSP00000260356,ENSP00000264832,ENSP00000356438	ICAM1,PTGS2,THBS1
GO:0031667	response to nutrient levels	5	455	0.0158	ENSP00000263341,ENSP00000264832,ENSP00000356438,ENSP00000361359,ENSP00000362179	CD40,ICAM1,IL1B,PTGS2,ZC3H12A
GO:0042307	positive regulation of protein import into nucleus	2	42	0.0166	ENSP00000356438,ENSP00000362179	PTGS2,ZC3H12A
GO:0043124	negative regulation of I-kappaB kinase/NF-kappaB signaling	2	42	0.0166	ENSP00000362179,ENSP00000481570	TNFAIP3,ZC3H12A
GO:1903829	positive regulation of cellular protein localization	4	287	0.0170	ENSP00000263341,ENSP00000356438,ENSP00000362179,ENSP00000398698	IL1B,PTGS2,TNF,ZC3H12A
GO:0008360	regulation of cell shape	3	143	0.0171	ENSP00000264832,ENSP00000355652,ENSP00000477908	CCL3,ICAM1,RHOU
GO:0051130	positive regulation of cellular component organization	8	1128	0.0171	ENSP00000235382,ENSP00000263339,ENSP00000263341,ENSP00000264832,ENSP00000296871,ENSP00000343690,ENSP00000398698,ENSP00000479153	CSF2,DPYSL3,EHD1,ICAM1,IL1A,IL1B,RGS2,TNF
GO:0045744	negative regulation of G protein-coupled receptor signaling pathway	2	43	0.0172	ENSP00000235382,ENSP00000306512	CXCL8,RGS2
GO:0002639	positive regulation of immunoglobulin production	2	44	0.0179	ENSP00000361359,ENSP00000385675	CD40,IL6
GO:0008283	cell population proliferation	6	676	0.0181	ENSP00000221847,ENSP00000228534,ENSP00000263339,ENSP00000361359,ENSP00000379110,ENSP00000398698	CD40,CXCL1,EBI3,IL1A,IL23A,TNF
GO:0050850	positive regulation of calcium-mediated signaling	2	45	0.0185	ENSP00000398698,ENSP00000477908	CCL3,TNF
GO:0097190	apoptotic signaling pathway	4	295	0.0185	ENSP00000263339,ENSP00000263341,ENSP00000361359,ENSP00000398698	CD40,IL1A,IL1B,TNF
GO:1903707	negative regulation of hemopoiesis	3	148	0.0185	ENSP00000216797,ENSP00000362179,ENSP00000477908	CCL3,NFKBIA,ZC3H12A
GO:0001525	angiogenesis	4	297	0.0188	ENSP00000260356,ENSP00000306512,ENSP00000356438,ENSP00000362179	CXCL8,PTGS2,THBS1,ZC3H12A
GO:0043330	response to exogenous dsRNA	2	46	0.0192	ENSP00000216797,ENSP00000261233	IRAK3,NFKBIA
GO:0045599	negative regulation of fat cell differentiation	2	46	0.0192	ENSP00000385675,ENSP00000398698	IL6,TNF
GO:0045933	positive regulation of muscle contraction	2	47	0.0199	ENSP00000235382,ENSP00000356438	PTGS2,RGS2
GO:0050766	positive regulation of phagocytosis	2	47	0.0199	ENSP00000263341,ENSP00000398698	IL1B,TNF
GO:0032757	positive regulation of interleukin-8 production	2	48	0.0206	ENSP00000263341,ENSP00000398698	IL1B,TNF
GO:0051017	actin filament bundle assembly	2	48	0.0206	ENSP00000343690,ENSP00000478061	DPYSL3,MARCKS
GO:0045824	negative regulation of innate immune response	2	49	0.0213	ENSP00000261233,ENSP00000481570	IRAK3,TNFAIP3
GO:0050678	regulation of epithelial cell proliferation	4	311	0.0216	ENSP00000260356,ENSP00000341208,ENSP00000398698,ENSP00000481570	STAT5A,THBS1,TNF,TNFAIP3
GO:0036230	granulocyte activation	5	502	0.0225	ENSP00000243347,ENSP00000248598,ENSP00000306512,ENSP00000379110,ENSP00000477908	CCL3,CXCL1,CXCL8,FGL2,TNFAIP6
GO:0051128	regulation of cellular component organization	12	2306	0.0227	ENSP00000235382,ENSP00000260356,ENSP00000261233,ENSP00000263339,ENSP00000263341,ENSP00000264832,ENSP00000296871,ENSP00000343690,ENSP00000355652,ENSP00000398698,ENSP00000477908,ENSP00000479153	CCL3,CSF2,DPYSL3,EHD1,ICAM1,IL1A,IL1B,IRAK3,RGS2,RHOU,THBS1,TNF
GO:0045071	negative regulation of viral genome replication	2	52	0.0234	ENSP00000362179,ENSP00000398698	TNF,ZC3H12A
GO:0001101	response to acid chemical	4	323	0.0241	ENSP00000264832,ENSP00000356438,ENSP00000362179,ENSP00000398698	ICAM1,PTGS2,TNF,ZC3H12A
GO:0051259	protein complex oligomerization	5	512	0.0241	ENSP00000343690,ENSP00000362179,ENSP00000478061,ENSP00000479153,ENSP00000481570	DPYSL3,EHD1,MARCKS,TNFAIP3,ZC3H12A
GO:0001960	negative regulation of cytokine-mediated signaling pathway	2	54	0.0248	ENSP00000261233,ENSP00000385675	IL6,IRAK3
GO:0045840	positive regulation of mitotic nuclear division	2	54	0.0248	ENSP00000263339,ENSP00000263341	IL1A,IL1B
GO:0045786	negative regulation of cell cycle	5	517	0.0249	ENSP00000260356,ENSP00000306512,ENSP00000356438,ENSP00000398698,ENSP00000481570	CXCL8,PTGS2,THBS1,TNF,TNFAIP3
GO:0002275	myeloid cell activation involved in immune response	5	519	0.0252	ENSP00000243347,ENSP00000248598,ENSP00000306190,ENSP00000379110,ENSP00000477908	CCL3,CXCL1,FGL2,SLAMF1,TNFAIP6
GO:0002444	myeloid leukocyte mediated immunity	5	519	0.0252	ENSP00000243347,ENSP00000248598,ENSP00000379110,ENSP00000385675,ENSP00000477908	CCL3,CXCL1,FGL2,IL6,TNFAIP6
GO:0010803	regulation of tumor necrosis factor-mediated signaling pathway	2	56	0.0263	ENSP00000398698,ENSP00000481570	TNF,TNFAIP3
GO:0032370	positive regulation of lipid transport	2	56	0.0263	ENSP00000216797,ENSP00000263341	IL1B,NFKBIA
GO:0006796	phosphate-containing compound metabolic process	11	2065	0.0267	ENSP00000256458,ENSP00000261233,ENSP00000263341,ENSP00000264246,ENSP00000296871,ENSP00000341208,ENSP00000356438,ENSP00000358596,ENSP00000398698,ENSP00000468767,ENSP00000477908	ACP5,CCL3,CD80,CSF2,DUSP5,IL1B,IRAK2,IRAK3,PTGS2,STAT5A,TNF
GO:0050710	negative regulation of cytokine secretion	2	58	0.0279	ENSP00000362179,ENSP00000398698	TNF,ZC3H12A
GO:0007186	G protein-coupled receptor signaling pathway	8	1247	0.0282	ENSP00000225842,ENSP00000306512,ENSP00000351671,ENSP00000379110,ENSP00000427279,ENSP00000477908,ENSP00000480558,ENSP00000483609	CCL1,CCL20,CCL3,CCL3L3,CCL4L1,CXCL1,CXCL2,CXCL8
GO:0045600	positive regulation of fat cell differentiation	2	59	0.0285	ENSP00000356438,ENSP00000362179	PTGS2,ZC3H12A
GO:0031331	positive regulation of cellular catabolic process	4	343	0.0286	ENSP00000263341,ENSP00000362179,ENSP00000398698,ENSP00000481570	IL1B,TNF,TNFAIP3,ZC3H12A
GO:0001910	regulation of leukocyte mediated cytotoxicity	2	60	0.0294	ENSP00000228534,ENSP00000264832	ICAM1,IL23A
GO:0030278	regulation of ossification	3	181	0.0294	ENSP00000385675,ENSP00000398698,ENSP00000477908	CCL3,IL6,TNF
GO:0060135	maternal process involved in female pregnancy	2	60	0.0294	ENSP00000235382,ENSP00000356438	PTGS2,RGS2
GO:0002286	T cell activation involved in immune response	2	61	0.0301	ENSP00000264832,ENSP00000385675	ICAM1,IL6
GO:0050805	negative regulation of synaptic transmission	2	62	0.0309	ENSP00000263341,ENSP00000356438	IL1B,PTGS2
GO:0010638	positive regulation of organelle organization	5	552	0.0312	ENSP00000263339,ENSP00000263341,ENSP00000264832,ENSP00000296871,ENSP00000398698	CSF2,ICAM1,IL1A,IL1B,TNF
GO:0043242	negative regulation of protein complex disassembly	2	64	0.0327	ENSP00000261233,ENSP00000398698	IRAK3,TNF
GO:0070301	cellular response to hydrogen peroxide	2	64	0.0327	ENSP00000385675,ENSP00000481570	IL6,TNFAIP3
GO:0051926	negative regulation of calcium ion transport	2	65	0.0335	ENSP00000264832,ENSP00000356438	ICAM1,PTGS2
GO:0001776	leukocyte homeostasis	2	66	0.0343	ENSP00000385675,ENSP00000481570	IL6,TNFAIP3
GO:0033555	multicellular organismal response to stress	2	67	0.0352	ENSP00000260356,ENSP00000430950	IDO1,THBS1
GO:0006970	response to osmotic stress	2	68	0.0361	ENSP00000356438,ENSP00000398698	PTGS2,TNF
GO:0050795	regulation of behavior	2	68	0.0361	ENSP00000296871,ENSP00000477908	CCL3,CSF2
GO:0019216	regulation of lipid metabolic process	4	373	0.0368	ENSP00000263341,ENSP00000276914,ENSP00000356438,ENSP00000398698	IL1B,PLIN2,PTGS2,TNF
GO:0030279	negative regulation of ossification	2	71	0.0387	ENSP00000398698,ENSP00000477908	CCL3,TNF
GO:0051851	modification by host of symbiont morphology or physiology	2	71	0.0387	ENSP00000362179,ENSP00000477908	CCL3,ZC3H12A
GO:0031669	cellular response to nutrient levels	3	206	0.0398	ENSP00000264832,ENSP00000356438,ENSP00000362179	ICAM1,PTGS2,ZC3H12A
GO:0007584	response to nutrient	3	208	0.0407	ENSP00000263341,ENSP00000356438,ENSP00000361359	CD40,IL1B,PTGS2
GO:0048646	anatomical structure formation involved in morphogenesis	6	831	0.0414	ENSP00000260356,ENSP00000306512,ENSP00000353344,ENSP00000356438,ENSP00000358596,ENSP00000362179	CXCL8,DUSP5,ETS2,PTGS2,THBS1,ZC3H12A
GO:0055117	regulation of cardiac muscle contraction	2	74	0.0414	ENSP00000235382,ENSP00000362179	RGS2,ZC3H12A
GO:0022414	reproductive process	8	1350	0.0418	ENSP00000235382,ENSP00000243347,ENSP00000263339,ENSP00000263341,ENSP00000264832,ENSP00000296871,ENSP00000356438,ENSP00000430950	CSF2,ICAM1,IDO1,IL1A,IL1B,PTGS2,RGS2,TNFAIP6
GO:0009719	response to endogenous stimulus	8	1353	0.0422	ENSP00000260356,ENSP00000264832,ENSP00000306512,ENSP00000341208,ENSP00000356438,ENSP00000385675,ENSP00000398698,ENSP00000479153	CXCL8,EHD1,ICAM1,IL6,PTGS2,STAT5A,THBS1,TNF
GO:0009894	regulation of catabolic process	6	840	0.0432	ENSP00000261233,ENSP00000263341,ENSP00000265598,ENSP00000362179,ENSP00000398698,ENSP00000481570	IL1B,IRAK3,LAMP3,TNF,TNFAIP3,ZC3H12A
GO:0070664	negative regulation of leukocyte proliferation	2	76	0.0432	ENSP00000430950,ENSP00000481570	IDO1,TNFAIP3
GO:0007155	cell adhesion	6	843	0.0438	ENSP00000243347,ENSP00000260356,ENSP00000263341,ENSP00000264832,ENSP00000306190,ENSP00000398698	ICAM1,IL1B,SLAMF1,THBS1,TNF,TNFAIP6
GO:0030193	regulation of blood coagulation	2	77	0.0441	ENSP00000260356,ENSP00000401645	SERPINB2,THBS1
GO:0045732	positive regulation of protein catabolic process	3	217	0.0447	ENSP00000263341,ENSP00000398698,ENSP00000481570	IL1B,TNF,TNFAIP3
GO:0009725	response to hormone	6	854	0.0460	ENSP00000260356,ENSP00000264832,ENSP00000341208,ENSP00000356438,ENSP00000385675,ENSP00000398698	ICAM1,IL6,PTGS2,STAT5A,THBS1,TNF
GO:0050871	positive regulation of B cell activation	2	80	0.0469	ENSP00000361359,ENSP00000385675	CD40,IL6
GO:0003006	developmental process involved in reproduction	5	622	0.0473	ENSP00000263339,ENSP00000263341,ENSP00000264832,ENSP00000296871,ENSP00000356438	CSF2,ICAM1,IL1A,IL1B,PTGS2
GO:0051234	establishment of localization	17	4248	0.0475	ENSP00000216797,ENSP00000243347,ENSP00000248598,ENSP00000260356,ENSP00000261622,ENSP00000276914,ENSP00000296871,ENSP00000306190,ENSP00000306512,ENSP00000341208,ENSP00000379110,ENSP00000385675,ENSP00000398698,ENSP00000457733,ENSP00000477908,ENSP00000479153,ENSP00000481570	CCL3,CSF2,CXCL1,CXCL8,EHD1,FGL2,IL6,NFKBIA,PLIN2,SLAMF1,SLC25A24,SLC7A5,STAT5A,THBS1,TNF,TNFAIP3,TNFAIP6
GO:0070542	response to fatty acid	2	82	0.0488	ENSP00000356438,ENSP00000362179	PTGS2,ZC3H12A
GO:0051726	regulation of cell cycle	7	1129	0.0499	ENSP00000260356,ENSP00000263339,ENSP00000263341,ENSP00000306512,ENSP00000356438,ENSP00000398698,ENSP00000481570	CXCL8,IL1A,IL1B,PTGS2,THBS1,TNF,TNFAIP3

## Sheet: KEGG MOCT 127-205
Supplementary table 3: KEGG pathway analysis of common genes expressed in MOCT infected with Mtb UT127 and UT205
#pathway ID	term description	observed gene count	background gene count	false discovery rate	matching proteins in your network (IDs)	matching proteins in your network (labels)
hsa05323	Rheumatoid arthritis	14	84	8.24e-20	ENSP00000228534,ENSP00000263339,ENSP00000263341,ENSP00000264246,ENSP00000264832,ENSP00000296871,ENSP00000306512,ENSP00000351671,ENSP00000379110,ENSP00000385675,ENSP00000398698,ENSP00000468767,ENSP00000477908,ENSP00000480558	ACP5,CCL20,CCL3,CCL3L3,CD80,CSF2,CXCL1,CXCL8,ICAM1,IL1A,IL1B,IL23A,IL6,TNF
hsa04060	Cytokine-cytokine receptor interaction	15	263	3.86e-15	ENSP00000225842,ENSP00000228534,ENSP00000263339,ENSP00000263341,ENSP00000296871,ENSP00000306512,ENSP00000351671,ENSP00000361359,ENSP00000379110,ENSP00000385675,ENSP00000398698,ENSP00000427279,ENSP00000477908,ENSP00000480558,ENSP00000483609	CCL1,CCL20,CCL3,CCL3L3,CCL4L1,CD40,CSF2,CXCL1,CXCL2,CXCL8,IL1A,IL1B,IL23A,IL6,TNF
hsa04657	IL-17 signaling pathway	11	92	2.88e-14	ENSP00000216797,ENSP00000263341,ENSP00000296871,ENSP00000306512,ENSP00000351671,ENSP00000356438,ENSP00000379110,ENSP00000385675,ENSP00000398698,ENSP00000427279,ENSP00000481570	CCL20,CSF2,CXCL1,CXCL2,CXCL8,IL1B,IL6,NFKBIA,PTGS2,TNF,TNFAIP3
hsa04668	TNF signaling pathway	11	108	1.11e-13	ENSP00000216797,ENSP00000263341,ENSP00000264832,ENSP00000296871,ENSP00000351671,ENSP00000356438,ENSP00000379110,ENSP00000385675,ENSP00000398698,ENSP00000427279,ENSP00000481570	CCL20,CSF2,CXCL1,CXCL2,ICAM1,IL1B,IL6,NFKBIA,PTGS2,TNF,TNFAIP3
hsa05132	Salmonella infection	10	84	4.20e-13	ENSP00000263339,ENSP00000263341,ENSP00000296871,ENSP00000306512,ENSP00000379110,ENSP00000385675,ENSP00000427279,ENSP00000477908,ENSP00000480558,ENSP00000483609	CCL3,CCL3L3,CCL4L1,CSF2,CXCL1,CXCL2,CXCL8,IL1A,IL1B,IL6
hsa04064	NF-kappa B signaling pathway	10	93	8.99e-13	ENSP00000216797,ENSP00000263341,ENSP00000264832,ENSP00000306512,ENSP00000356438,ENSP00000361359,ENSP00000398698,ENSP00000427279,ENSP00000481570,ENSP00000483609	CCL4L1,CD40,CXCL2,CXCL8,ICAM1,IL1B,NFKBIA,PTGS2,TNF,TNFAIP3
hsa04620	Toll-like receptor signaling pathway	10	102	1.82e-12	ENSP00000216797,ENSP00000263341,ENSP00000264246,ENSP00000306512,ENSP00000361359,ENSP00000385675,ENSP00000398698,ENSP00000477908,ENSP00000480558,ENSP00000483609	CCL3,CCL3L3,CCL4L1,CD40,CD80,CXCL8,IL1B,IL6,NFKBIA,TNF
hsa05144	Malaria	7	47	6.94e-10	ENSP00000260356,ENSP00000263341,ENSP00000264832,ENSP00000306512,ENSP00000361359,ENSP00000385675,ENSP00000398698	CD40,CXCL8,ICAM1,IL1B,IL6,THBS1,TNF
hsa05134	Legionellosis	7	54	1.50e-09	ENSP00000216797,ENSP00000263341,ENSP00000306512,ENSP00000379110,ENSP00000385675,ENSP00000398698,ENSP00000427279	CXCL1,CXCL2,CXCL8,IL1B,IL6,NFKBIA,TNF
hsa04062	Chemokine signaling pathway	9	181	7.40e-09	ENSP00000216797,ENSP00000225842,ENSP00000306512,ENSP00000351671,ENSP00000379110,ENSP00000427279,ENSP00000477908,ENSP00000480558,ENSP00000483609	CCL1,CCL20,CCL3,CCL3L3,CCL4L1,CXCL1,CXCL2,CXCL8,NFKBIA
hsa04933	AGE-RAGE signaling pathway in diabetic complications	7	98	5.92e-08	ENSP00000263339,ENSP00000263341,ENSP00000264832,ENSP00000306512,ENSP00000341208,ENSP00000385675,ENSP00000398698	CXCL8,ICAM1,IL1A,IL1B,IL6,STAT5A,TNF
hsa05142	Chagas disease (American trypanosomiasis)	7	101	6.62e-08	ENSP00000216797,ENSP00000263341,ENSP00000306512,ENSP00000385675,ENSP00000398698,ENSP00000477908,ENSP00000480558	CCL3,CCL3L3,CXCL8,IL1B,IL6,NFKBIA,TNF
hsa04621	NOD-like receptor signaling pathway	8	166	7.06e-08	ENSP00000216797,ENSP00000263341,ENSP00000306512,ENSP00000379110,ENSP00000385675,ENSP00000398698,ENSP00000427279,ENSP00000481570	CXCL1,CXCL2,CXCL8,IL1B,IL6,NFKBIA,TNF,TNFAIP3
hsa05167	Kaposi's sarcoma-associated herpesvirus infection	8	183	1.36e-07	ENSP00000216797,ENSP00000264832,ENSP00000296871,ENSP00000306512,ENSP00000356438,ENSP00000379110,ENSP00000385675,ENSP00000427279	CSF2,CXCL1,CXCL2,CXCL8,ICAM1,IL6,NFKBIA,PTGS2
hsa05133	Pertussis	6	74	2.75e-07	ENSP00000228534,ENSP00000263339,ENSP00000263341,ENSP00000306512,ENSP00000385675,ENSP00000398698	CXCL8,IL1A,IL1B,IL23A,IL6,TNF
hsa05143	African trypanosomiasis	5	34	2.75e-07	ENSP00000263341,ENSP00000264832,ENSP00000385675,ENSP00000398698,ENSP00000430950	ICAM1,IDO1,IL1B,IL6,TNF
hsa05162	Measles	7	133	2.84e-07	ENSP00000216797,ENSP00000263339,ENSP00000263341,ENSP00000306190,ENSP00000341208,ENSP00000385675,ENSP00000481570	IL1A,IL1B,IL6,NFKBIA,SLAMF1,STAT5A,TNFAIP3
hsa05332	Graft-versus-host disease	5	36	2.97e-07	ENSP00000263339,ENSP00000263341,ENSP00000264246,ENSP00000385675,ENSP00000398698	CD80,IL1A,IL1B,IL6,TNF
hsa05146	Amoebiasis	6	94	8.65e-07	ENSP00000263341,ENSP00000296871,ENSP00000306512,ENSP00000379110,ENSP00000385675,ENSP00000398698	CSF2,CXCL1,CXCL8,IL1B,IL6,TNF
hsa05166	HTLV-I infection	8	250	9.74e-07	ENSP00000216797,ENSP00000264832,ENSP00000296871,ENSP00000341208,ENSP00000353344,ENSP00000361359,ENSP00000385675,ENSP00000398698	CD40,CSF2,ETS2,ICAM1,IL6,NFKBIA,STAT5A,TNF
hsa05164	Influenza A	7	168	1.06e-06	ENSP00000216797,ENSP00000263339,ENSP00000263341,ENSP00000264832,ENSP00000306512,ENSP00000385675,ENSP00000398698	CXCL8,ICAM1,IL1A,IL1B,IL6,NFKBIA,TNF
hsa05321	Inflammatory bowel disease (IBD)	5	62	2.99e-06	ENSP00000228534,ENSP00000263339,ENSP00000263341,ENSP00000385675,ENSP00000398698	IL1A,IL1B,IL23A,IL6,TNF
hsa05140	Leishmaniasis	5	70	5.04e-06	ENSP00000216797,ENSP00000263339,ENSP00000263341,ENSP00000356438,ENSP00000398698	IL1A,IL1B,NFKBIA,PTGS2,TNF
hsa04940	Type I diabetes mellitus	4	40	1.83e-05	ENSP00000263339,ENSP00000263341,ENSP00000264246,ENSP00000398698	CD80,IL1A,IL1B,TNF
hsa04640	Hematopoietic cell lineage	5	94	1.84e-05	ENSP00000263339,ENSP00000263341,ENSP00000296871,ENSP00000385675,ENSP00000398698	CSF2,IL1A,IL1B,IL6,TNF
hsa05152	Tuberculosis	6	172	1.87e-05	ENSP00000228534,ENSP00000256458,ENSP00000263339,ENSP00000263341,ENSP00000385675,ENSP00000398698	IL1A,IL1B,IL23A,IL6,IRAK2,TNF
hsa04659	Th17 cell differentiation	5	102	2.50e-05	ENSP00000216797,ENSP00000228534,ENSP00000263341,ENSP00000341208,ENSP00000385675	IL1B,IL23A,IL6,NFKBIA,STAT5A
hsa04380	Osteoclast differentiation	5	124	6.00e-05	ENSP00000216797,ENSP00000263339,ENSP00000263341,ENSP00000398698,ENSP00000468767	ACP5,IL1A,IL1B,NFKBIA,TNF
hsa04623	Cytosolic DNA-sensing pathway	4	62	7.74e-05	ENSP00000216797,ENSP00000263341,ENSP00000385675,ENSP00000483609	CCL4L1,IL1B,IL6,NFKBIA
hsa05161	Hepatitis B	5	142	0.00011	ENSP00000216797,ENSP00000306512,ENSP00000341208,ENSP00000385675,ENSP00000398698	CXCL8,IL6,NFKBIA,STAT5A,TNF
hsa04932	Non-alcoholic fatty liver disease (NAFLD)	5	149	0.00013	ENSP00000263339,ENSP00000263341,ENSP00000306512,ENSP00000385675,ENSP00000398698	CXCL8,IL1A,IL1B,IL6,TNF
hsa04217	Necroptosis	5	155	0.00015	ENSP00000263339,ENSP00000263341,ENSP00000341208,ENSP00000398698,ENSP00000481570	IL1A,IL1B,STAT5A,TNF,TNFAIP3
hsa05202	Transcriptional misregulation in cancer	5	169	0.00021	ENSP00000296871,ENSP00000306512,ENSP00000325663,ENSP00000361359,ENSP00000385675	CD40,CSF2,CXCL8,IL6,NFKBIZ
hsa01523	Antifolate resistance	3	31	0.00026	ENSP00000263341,ENSP00000385675,ENSP00000398698	IL1B,IL6,TNF
hsa05020	Prion diseases	3	33	0.00030	ENSP00000263339,ENSP00000263341,ENSP00000385675	IL1A,IL1B,IL6
hsa05330	Allograft rejection	3	35	0.00034	ENSP00000264246,ENSP00000361359,ENSP00000398698	CD40,CD80,TNF
hsa04672	Intestinal immune network for IgA production	3	44	0.00063	ENSP00000264246,ENSP00000361359,ENSP00000385675	CD40,CD80,IL6
hsa05418	Fluid shear stress and atherosclerosis	4	133	0.0010	ENSP00000263339,ENSP00000263341,ENSP00000264832,ENSP00000398698	ICAM1,IL1A,IL1B,TNF
hsa05416	Viral myocarditis	3	56	0.0012	ENSP00000264246,ENSP00000264832,ENSP00000361359	CD40,CD80,ICAM1
hsa05120	Epithelial cell signaling in Helicobacter pylori infection	3	66	0.0018	ENSP00000216797,ENSP00000306512,ENSP00000379110	CXCL1,CXCL8,NFKBIA
hsa04630	Jak-STAT signaling pathway	4	160	0.0019	ENSP00000228534,ENSP00000296871,ENSP00000341208,ENSP00000385675	CSF2,IL23A,IL6,STAT5A
hsa04622	RIG-I-like receptor signaling pathway	3	70	0.0020	ENSP00000216797,ENSP00000306512,ENSP00000398698	CXCL8,NFKBIA,TNF
hsa05168	Herpes simplex infection	4	181	0.0028	ENSP00000216797,ENSP00000263341,ENSP00000385675,ENSP00000398698	IL1B,IL6,NFKBIA,TNF
hsa05169	Epstein-Barr virus infection	4	194	0.0035	ENSP00000216797,ENSP00000264832,ENSP00000361359,ENSP00000481570	CD40,ICAM1,NFKBIA,TNFAIP3
hsa05200	Pathways in cancer	6	515	0.0039	ENSP00000216797,ENSP00000228534,ENSP00000306512,ENSP00000341208,ENSP00000356438,ENSP00000385675	CXCL8,IL23A,IL6,NFKBIA,PTGS2,STAT5A
hsa05322	Systemic lupus erythematosus	3	94	0.0042	ENSP00000264246,ENSP00000361359,ENSP00000398698	CD40,CD80,TNF
hsa04660	T cell receptor signaling pathway	3	99	0.0048	ENSP00000216797,ENSP00000296871,ENSP00000398698	CSF2,NFKBIA,TNF
hsa04931	Insulin resistance	3	107	0.0058	ENSP00000216797,ENSP00000385675,ENSP00000398698	IL6,NFKBIA,TNF
hsa05310	Asthma	2	28	0.0058	ENSP00000361359,ENSP00000398698	CD40,TNF
hsa05145	Toxoplasmosis	3	109	0.0059	ENSP00000216797,ENSP00000361359,ENSP00000398698	CD40,NFKBIA,TNF
hsa04722	Neurotrophin signaling pathway	3	116	0.0068	ENSP00000216797,ENSP00000256458,ENSP00000261233	IRAK2,IRAK3,NFKBIA
hsa04650	Natural killer cell mediated cytotoxicity	3	124	0.0081	ENSP00000264832,ENSP00000296871,ENSP00000398698	CSF2,ICAM1,TNF
hsa05160	Hepatitis C	3	131	0.0092	ENSP00000216797,ENSP00000306512,ENSP00000398698	CXCL8,NFKBIA,TNF
hsa04514	Cell adhesion molecules (CAMs)	3	139	0.0106	ENSP00000264246,ENSP00000264832,ENSP00000361359	CD40,CD80,ICAM1
hsa05219	Bladder cancer	2	41	0.0106	ENSP00000260356,ENSP00000306512	CXCL8,THBS1
hsa04010	MAPK signaling pathway	4	293	0.0118	ENSP00000263339,ENSP00000263341,ENSP00000358596,ENSP00000398698	DUSP5,IL1A,IL1B,TNF
hsa05206	MicroRNAs in cancer	3	149	0.0121	ENSP00000260356,ENSP00000356438,ENSP00000478061	MARCKS,PTGS2,THBS1
hsa04218	Cellular senescence	3	156	0.0135	ENSP00000263339,ENSP00000306512,ENSP00000385675	CXCL8,IL1A,IL6
hsa05320	Autoimmune thyroid disease	2	49	0.0135	ENSP00000264246,ENSP00000361359	CD40,CD80
hsa05131	Shigellosis	2	63	0.0212	ENSP00000216797,ENSP00000306512	CXCL8,NFKBIA
hsa05221	Acute myeloid leukemia	2	66	0.0228	ENSP00000296871,ENSP00000341208	CSF2,STAT5A
hsa04664	Fc epsilon RI signaling pathway	2	67	0.0230	ENSP00000296871,ENSP00000398698	CSF2,TNF
hsa04920	Adipocytokine signaling pathway	2	69	0.0240	ENSP00000216797,ENSP00000398698	NFKBIA,TNF
hsa05220	Chronic myeloid leukemia	2	76	0.0282	ENSP00000216797,ENSP00000341208	NFKBIA,STAT5A
hsa05410	Hypertrophic cardiomyopathy (HCM)	2	81	0.0312	ENSP00000385675,ENSP00000398698	IL6,TNF
hsa04350	TGF-beta signaling pathway	2	83	0.0322	ENSP00000260356,ENSP00000398698	THBS1,TNF
hsa04658	Th1 and Th2 cell differentiation	2	88	0.0353	ENSP00000216797,ENSP00000341208	NFKBIA,STAT5A
hsa05222	Small cell lung cancer	2	92	0.0377	ENSP00000216797,ENSP00000356438	NFKBIA,PTGS2

## Sheet: GO MOCT 205
#term ID	term description	observed gene count	background gene count	false discovery rate	matching proteins in your network (IDs)	matching proteins in your network (labels)
GO:0007166	cell surface receptor signaling pathway	34	2198	3.70e-08	ENSP00000005178,ENSP00000215781,ENSP00000219235,ENSP00000225831,ENSP00000227155,ENSP00000230990,ENSP00000245185,ENSP00000245414,ENSP00000248553,ENSP00000264431,ENSP00000271450,ENSP00000273153,ENSP00000305651,ENSP00000306565,ENSP00000309338,ENSP00000311127,ENSP00000330696,ENSP00000334145,ENSP00000334448,ENSP00000339328,ENSP00000359073,ENSP00000359497,ENSP00000359504,ENSP00000360058,ENSP00000360891…	CCL2,CCL22,CCL23,CCL8,CD44,CD82,CLCF1,CSF2RA,CSRNP1,CXCL10,F3,FCGR2A,FPR2,FRAT2,FSCN1,FYB,GBP1,GBP2,GNG2,HBEGF,HSPB1,IFIT2,IRF1,ISG20,MT2A,MX1,OSM,P2RX7,PDK4,PLAUR,RAPGEF2,TNFRSF9,VAV3,VEGFB
GO:0070887	cellular response to chemical stimulus	37	2672	3.80e-08	ENSP00000005178,ENSP00000175506,ENSP00000215781,ENSP00000219235,ENSP00000225831,ENSP00000230990,ENSP00000245185,ENSP00000245414,ENSP00000248553,ENSP00000264431,ENSP00000285930,ENSP00000302846,ENSP00000305651,ENSP00000306565,ENSP00000309338,ENSP00000312455,ENSP00000321445,ENSP00000330696,ENSP00000334145,ENSP00000334448,ENSP00000344741,ENSP00000359073,ENSP00000359488,ENSP00000359497,ENSP00000359504…	AKR1B1,ASNS,CCL2,CCL22,CCL23,CCL8,CD44,CFLAR,CLCF1,CSF2RA,CXCL10,F3,FPR2,FSCN1,GBP1,GBP2,GBP5,GNG2,HBEGF,HSPB1,IFIT2,INSIG1,IRF1,ISG20,MSC,MT2A,MX1,NCEH1,OSM,P2RX7,PDK4,PTGER4,RAPGEF2,TNFRSF9,TREM2,TXN,VAV3
GO:0019221	cytokine-mediated signaling pathway	19	655	5.79e-08	ENSP00000215781,ENSP00000219235,ENSP00000225831,ENSP00000245185,ENSP00000245414,ENSP00000305651,ENSP00000306565,ENSP00000309338,ENSP00000334145,ENSP00000359497,ENSP00000359504,ENSP00000360891,ENSP00000371798,ENSP00000378118,ENSP00000381601,ENSP00000394227,ENSP00000398632,ENSP00000478699,ENSP00000481357	CCL2,CCL22,CCL23,CCL8,CD44,CLCF1,CSF2RA,CXCL10,F3,FSCN1,GBP1,GBP2,IFIT2,IRF1,ISG20,MT2A,MX1,OSM,TNFRSF9
GO:0002376	immune system process	34	2370	5.83e-08	ENSP00000075120,ENSP00000215781,ENSP00000219235,ENSP00000222219,ENSP00000225831,ENSP00000245185,ENSP00000245414,ENSP00000271450,ENSP00000280612,ENSP00000295025,ENSP00000297258,ENSP00000302846,ENSP00000305651,ENSP00000306565,ENSP00000309338,ENSP00000330696,ENSP00000339328,ENSP00000357153,ENSP00000359073,ENSP00000359488,ENSP00000359497,ENSP00000359504,ENSP00000360891,ENSP00000361818,ENSP00000362205…	CCL2,CCL22,CCL23,CCL8,CD1D,CD44,CD48,CLCF1,CXCL10,DNASE2,FABP5,FCGR2A,FPR2,FYB,GBP1,GBP2,GBP5,IFIT2,IRF1,ISG20,MT2A,MX1,OSM,P2RX7,PLAUR,PTGER4,REL,RNF19B,SDC4,SLC2A3,SLC7A11,TNFRSF9,TREM2,VAV3
GO:0007165	signal transduction	49	4738	5.83e-08	ENSP00000005178,ENSP00000175506,ENSP00000215781,ENSP00000219235,ENSP00000225831,ENSP00000227155,ENSP00000230990,ENSP00000245185,ENSP00000245414,ENSP00000248553,ENSP00000264431,ENSP00000271450,ENSP00000273153,ENSP00000285930,ENSP00000295025,ENSP00000302846,ENSP00000305651,ENSP00000306565,ENSP00000309338,ENSP00000311127,ENSP00000328016,ENSP00000328818,ENSP00000330696,ENSP00000334145,ENSP00000334448…	AKR1B1,ASNS,CCL2,CCL22,CCL23,CCL8,CD44,CD48,CD82,CLCF1,CSF2RA,CSRNP1,CXCL10,F3,FCGR2A,FPR2,FRAT2,FSCN1,FYB,GBP1,GBP2,GNG2,GPR132,HBEGF,HSPB1,IFIT2,INSIG1,IRF1,ISG20,LPAR6,MAP3K4,MT2A,MX1,OSM,P2RX7,PDK4,PLAUR,PPP3CC,PTGER4,RAPGEF2,REL,RGS16,SDC4,TNFAIP8L3,TNFRSF9,TREM2,TXN,VAV3,VEGFB
GO:0071310	cellular response to organic substance	33	2219	5.83e-08	ENSP00000005178,ENSP00000175506,ENSP00000215781,ENSP00000219235,ENSP00000225831,ENSP00000245185,ENSP00000245414,ENSP00000248553,ENSP00000264431,ENSP00000285930,ENSP00000302846,ENSP00000305651,ENSP00000306565,ENSP00000309338,ENSP00000312455,ENSP00000321445,ENSP00000330696,ENSP00000334145,ENSP00000334448,ENSP00000344741,ENSP00000359488,ENSP00000359497,ENSP00000359504,ENSP00000360891,ENSP00000362205…	AKR1B1,ASNS,CCL2,CCL22,CCL23,CCL8,CD44,CFLAR,CLCF1,CSF2RA,CXCL10,F3,FPR2,FSCN1,GBP1,GBP2,GBP5,GNG2,HSPB1,IFIT2,INSIG1,IRF1,ISG20,MSC,MT2A,MX1,OSM,P2RX7,PDK4,PTGER4,RAPGEF2,TNFRSF9,TREM2
GO:1902533	positive regulation of intracellular signal transduction	22	959	5.83e-08	ENSP00000215781,ENSP00000219235,ENSP00000225831,ENSP00000230990,ENSP00000264431,ENSP00000285930,ENSP00000295025,ENSP00000305651,ENSP00000309338,ENSP00000311127,ENSP00000312455,ENSP00000328016,ENSP00000330696,ENSP00000334145,ENSP00000362205,ENSP00000363641,ENSP00000367691,ENSP00000375986,ENSP00000378118,ENSP00000398632,ENSP00000468897,ENSP00000481357	AKR1B1,CCL2,CCL22,CCL23,CCL8,CD44,CFLAR,CLCF1,CXCL10,F3,FPR2,HBEGF,LPAR6,MAP3K4,OSM,P2RX7,RAPGEF2,REL,TNFAIP8L3,TREM2,TXN,VEGFB
GO:0006955	immune response	27	1560	9.99e-08	ENSP00000075120,ENSP00000215781,ENSP00000219235,ENSP00000225831,ENSP00000245185,ENSP00000245414,ENSP00000271450,ENSP00000295025,ENSP00000297258,ENSP00000302846,ENSP00000305651,ENSP00000306565,ENSP00000339328,ENSP00000357153,ENSP00000359488,ENSP00000359497,ENSP00000359504,ENSP00000360891,ENSP00000362205,ENSP00000362555,ENSP00000378118,ENSP00000381601,ENSP00000398632,ENSP00000427114,ENSP00000468897…	CCL2,CCL22,CCL23,CCL8,CD1D,CD44,CXCL10,FABP5,FCGR2A,FPR2,FYB,GBP1,GBP2,GBP5,IFIT2,IRF1,ISG20,MT2A,MX1,OSM,PLAUR,PTGER4,REL,RNF19B,SLC2A3,TNFRSF9,TREM2
GO:0023052	signaling	50	5108	9.99e-08	ENSP00000005178,ENSP00000175506,ENSP00000215781,ENSP00000219235,ENSP00000225831,ENSP00000227155,ENSP00000230990,ENSP00000245185,ENSP00000245414,ENSP00000248553,ENSP00000264431,ENSP00000271450,ENSP00000273153,ENSP00000285930,ENSP00000295025,ENSP00000302846,ENSP00000305651,ENSP00000306565,ENSP00000309338,ENSP00000311127,ENSP00000328016,ENSP00000328818,ENSP00000330696,ENSP00000334145,ENSP00000334448…	AKR1B1,ASNS,CCL2,CCL22,CCL23,CCL8,CD44,CD48,CD82,CLCF1,CSF2RA,CSRNP1,CXCL10,F3,FCGR2A,FPR2,FRAT2,FSCN1,FYB,GBP1,GBP2,GNG2,GPR132,HBEGF,HSPB1,IFIT2,INSIG1,IRF1,ISG20,LPAR6,MAP3K4,MT2A,MX1,OSM,P2RX7,PDK4,PLAUR,PPP3CC,PTGER4,RAPGEF2,REL,RGS16,SDC4,STX11,TNFAIP8L3,TNFRSF9,TREM2,TXN,VAV3,VEGFB
GO:0048584	positive regulation of response to stimulus	31	2054	9.99e-08	ENSP00000215781,ENSP00000219235,ENSP00000225831,ENSP00000230990,ENSP00000248553,ENSP00000264431,ENSP00000271450,ENSP00000285930,ENSP00000295025,ENSP00000297258,ENSP00000302846,ENSP00000305651,ENSP00000309338,ENSP00000311127,ENSP00000312455,ENSP00000328016,ENSP00000330696,ENSP00000334145,ENSP00000339328,ENSP00000357153,ENSP00000359073,ENSP00000359488,ENSP00000362205,ENSP00000363641,ENSP00000367691…	AKR1B1,CCL2,CCL22,CCL23,CCL8,CD1D,CD44,CFLAR,CLCF1,CXCL10,F3,FABP5,FCGR2A,FPR2,FYB,GBP5,HBEGF,HSPB1,LPAR6,MAP3K4,OSM,P2RX7,PLAUR,PTGER4,RAPGEF2,REL,TNFAIP8L3,TREM2,TXN,VAV3,VEGFB
GO:0034097	response to cytokine	22	1035	1.30e-07	ENSP00000215781,ENSP00000219235,ENSP00000225831,ENSP00000245185,ENSP00000245414,ENSP00000295025,ENSP00000305651,ENSP00000306565,ENSP00000309338,ENSP00000321445,ENSP00000334145,ENSP00000359488,ENSP00000359497,ENSP00000359504,ENSP00000360891,ENSP00000371798,ENSP00000378118,ENSP00000381601,ENSP00000394227,ENSP00000398632,ENSP00000478699,ENSP00000481357	CCL2,CCL22,CCL23,CCL8,CD44,CLCF1,CSF2RA,CXCL10,F3,FSCN1,GBP1,GBP2,GBP5,IFIT2,IRF1,ISG20,MSC,MT2A,MX1,OSM,REL,TNFRSF9
GO:0007154	cell communication	50	5219	1.69e-07	ENSP00000005178,ENSP00000175506,ENSP00000215781,ENSP00000219235,ENSP00000225831,ENSP00000227155,ENSP00000230990,ENSP00000245185,ENSP00000245414,ENSP00000248553,ENSP00000264431,ENSP00000271450,ENSP00000273153,ENSP00000285930,ENSP00000295025,ENSP00000302846,ENSP00000305651,ENSP00000306565,ENSP00000309338,ENSP00000311127,ENSP00000328016,ENSP00000328818,ENSP00000330696,ENSP00000334145,ENSP00000334448…	AKR1B1,ASNS,CCL2,CCL22,CCL23,CCL8,CD44,CD48,CD82,CLCF1,CSF2RA,CSRNP1,CXCL10,F3,FCGR2A,FPR2,FRAT2,FSCN1,FYB,GBP1,GBP2,GNG2,GPR132,HBEGF,HSPB1,IFIT2,INSIG1,IRF1,ISG20,LPAR6,MAP3K4,MT2A,MX1,OSM,P2RX7,PDK4,PLAUR,PPP3CC,PTGER4,RAPGEF2,REL,RGS16,SDC4,STX11,TNFAIP8L3,TNFRSF9,TREM2,TXN,VAV3,VEGFB
GO:0071345	cellular response to cytokine stimulus	21	953	1.69e-07	ENSP00000215781,ENSP00000219235,ENSP00000225831,ENSP00000245185,ENSP00000245414,ENSP00000305651,ENSP00000306565,ENSP00000309338,ENSP00000321445,ENSP00000334145,ENSP00000359488,ENSP00000359497,ENSP00000359504,ENSP00000360891,ENSP00000371798,ENSP00000378118,ENSP00000381601,ENSP00000394227,ENSP00000398632,ENSP00000478699,ENSP00000481357	CCL2,CCL22,CCL23,CCL8,CD44,CLCF1,CSF2RA,CXCL10,F3,FSCN1,GBP1,GBP2,GBP5,IFIT2,IRF1,ISG20,MSC,MT2A,MX1,OSM,TNFRSF9
GO:0042327	positive regulation of phosphorylation	21	984	2.55e-07	ENSP00000215781,ENSP00000219235,ENSP00000225831,ENSP00000230990,ENSP00000264431,ENSP00000309338,ENSP00000311127,ENSP00000312455,ENSP00000328016,ENSP00000330696,ENSP00000339328,ENSP00000356481,ENSP00000359073,ENSP00000361818,ENSP00000362205,ENSP00000363641,ENSP00000375986,ENSP00000378118,ENSP00000398632,ENSP00000468897,ENSP00000481357	CCL2,CCL22,CCL23,CCL8,CD44,CFLAR,CLCF1,FAM129A,FPR2,HBEGF,MAP3K4,OSM,P2RX7,PLAUR,RAPGEF2,SDC4,TNFAIP8L3,TREM2,TXN,VAV3,VEGFB
GO:0070374	positive regulation of ERK1 and ERK2 cascade	11	196	2.64e-07	ENSP00000219235,ENSP00000225831,ENSP00000264431,ENSP00000311127,ENSP00000312455,ENSP00000328016,ENSP00000362205,ENSP00000378118,ENSP00000398632,ENSP00000468897,ENSP00000481357	CCL2,CCL22,CCL23,CCL8,CD44,CFLAR,FPR2,RAPGEF2,TNFAIP8L3,TREM2,VEGFB
GO:0050896	response to stimulus	62	7824	2.65e-07	ENSP00000005178,ENSP00000075120,ENSP00000175506,ENSP00000215781,ENSP00000219235,ENSP00000225831,ENSP00000227155,ENSP00000230990,ENSP00000245185,ENSP00000245414,ENSP00000248553,ENSP00000256495,ENSP00000264431,ENSP00000271450,ENSP00000273153,ENSP00000280612,ENSP00000285930,ENSP00000295025,ENSP00000297258,ENSP00000302846,ENSP00000305651,ENSP00000306565,ENSP00000309338,ENSP00000311127,ENSP00000312455…	AKR1B1,ASNS,BHLHE40,CCL2,CCL22,CCL23,CCL8,CD1D,CD44,CD48,CD82,CFLAR,CLCF1,CSF2RA,CSRNP1,CXCL10,F3,FABP5,FAM129A,FCGR2A,FPR2,FRAT2,FSCN1,FYB,GBP1,GBP2,GBP5,GNG2,GPR132,HBEGF,HSPB1,IFIT2,INSIG1,IRF1,ISG20,LPAR6,MAFF,MAP3K4,MSC,MT2A,MX1,NCEH1,OSM,P2RX7,PDK4,PLAUR,PPP3CC,PTGER4,RAPGEF2,REL,RGS16,RNF19B,SDC4,SLC2A3,SLC7A11,TGFBI,TNFAIP8L3,TNFRSF9,TREM2,TXN,VAV3,VEGFB
GO:0006950	response to stress	38	3267	3.45e-07	ENSP00000005178,ENSP00000175506,ENSP00000219235,ENSP00000225831,ENSP00000230990,ENSP00000245185,ENSP00000245414,ENSP00000248553,ENSP00000280612,ENSP00000285930,ENSP00000295025,ENSP00000302846,ENSP00000305651,ENSP00000306565,ENSP00000311127,ENSP00000312455,ENSP00000330696,ENSP00000334145,ENSP00000334448,ENSP00000339328,ENSP00000344741,ENSP00000345393,ENSP00000356481,ENSP00000357153,ENSP00000359073…	AKR1B1,ASNS,CCL2,CCL22,CCL23,CCL8,CD1D,CD44,CD48,CFLAR,CXCL10,F3,FAM129A,FPR2,GBP1,GBP2,GBP5,GNG2,HBEGF,HSPB1,IFIT2,INSIG1,IRF1,ISG20,MAFF,MT2A,MX1,P2RX7,PDK4,PLAUR,PTGER4,REL,SDC4,SLC7A11,TNFRSF9,TREM2,VAV3,VEGFB
GO:0042325	regulation of phosphorylation	25	1465	3.58e-07	ENSP00000215781,ENSP00000219235,ENSP00000225831,ENSP00000230990,ENSP00000248553,ENSP00000264431,ENSP00000288943,ENSP00000305651,ENSP00000309338,ENSP00000311127,ENSP00000312455,ENSP00000328016,ENSP00000330696,ENSP00000339328,ENSP00000356481,ENSP00000359073,ENSP00000359504,ENSP00000361818,ENSP00000362205,ENSP00000363641,ENSP00000375986,ENSP00000378118,ENSP00000398632,ENSP00000468897,ENSP00000481357	CCL2,CCL22,CCL23,CCL8,CD44,CFLAR,CLCF1,CXCL10,DUSP2,FAM129A,FPR2,GBP1,HBEGF,HSPB1,MAP3K4,OSM,P2RX7,PLAUR,RAPGEF2,SDC4,TNFAIP8L3,TREM2,TXN,VAV3,VEGFB
GO:0071346	cellular response to interferon-gamma	10	155	3.58e-07	ENSP00000219235,ENSP00000225831,ENSP00000245185,ENSP00000245414,ENSP00000359488,ENSP00000359497,ENSP00000359504,ENSP00000378118,ENSP00000398632,ENSP00000481357	CCL2,CCL22,CCL23,CCL8,CD44,GBP1,GBP2,GBP5,IRF1,MT2A
Supplementary table 3: Biological functions by Gene Ontology (GO) in MOCT infected with Mtb UT205
GO:0001932	regulation of protein phosphorylation	24	1370	4.29e-07	ENSP00000215781,ENSP00000219235,ENSP00000225831,ENSP00000230990,ENSP00000248553,ENSP00000264431,ENSP00000288943,ENSP00000305651,ENSP00000309338,ENSP00000311127,ENSP00000312455,ENSP00000328016,ENSP00000330696,ENSP00000339328,ENSP00000356481,ENSP00000359504,ENSP00000361818,ENSP00000362205,ENSP00000363641,ENSP00000375986,ENSP00000378118,ENSP00000398632,ENSP00000468897,ENSP00000481357	CCL2,CCL22,CCL23,CCL8,CD44,CFLAR,CLCF1,CXCL10,DUSP2,FAM129A,FPR2,GBP1,HBEGF,HSPB1,MAP3K4,OSM,P2RX7,PLAUR,RAPGEF2,SDC4,TNFAIP8L3,TREM2,TXN,VEGFB
GO:0009967	positive regulation of signal transduction	25	1493	4.29e-07	ENSP00000215781,ENSP00000219235,ENSP00000225831,ENSP00000230990,ENSP00000264431,ENSP00000285930,ENSP00000295025,ENSP00000297258,ENSP00000305651,ENSP00000309338,ENSP00000311127,ENSP00000312455,ENSP00000328016,ENSP00000330696,ENSP00000334145,ENSP00000339328,ENSP00000359073,ENSP00000362205,ENSP00000363641,ENSP00000367691,ENSP00000375986,ENSP00000378118,ENSP00000398632,ENSP00000468897,ENSP00000481357	AKR1B1,CCL2,CCL22,CCL23,CCL8,CD44,CFLAR,CLCF1,CXCL10,F3,FABP5,FPR2,HBEGF,LPAR6,MAP3K4,OSM,P2RX7,PLAUR,RAPGEF2,REL,TNFAIP8L3,TREM2,TXN,VAV3,VEGFB
GO:0051716	cellular response to stimulus	54	6212	4.29e-07	ENSP00000005178,ENSP00000175506,ENSP00000215781,ENSP00000219235,ENSP00000225831,ENSP00000227155,ENSP00000230990,ENSP00000245185,ENSP00000245414,ENSP00000248553,ENSP00000264431,ENSP00000271450,ENSP00000273153,ENSP00000285930,ENSP00000295025,ENSP00000302846,ENSP00000305651,ENSP00000306565,ENSP00000309338,ENSP00000311127,ENSP00000312455,ENSP00000321445,ENSP00000328016,ENSP00000328818,ENSP00000330696…	AKR1B1,ASNS,CCL2,CCL22,CCL23,CCL8,CD44,CD48,CD82,CFLAR,CLCF1,CSF2RA,CSRNP1,CXCL10,F3,FAM129A,FCGR2A,FPR2,FRAT2,FSCN1,FYB,GBP1,GBP2,GBP5,GNG2,GPR132,HBEGF,HSPB1,IFIT2,INSIG1,IRF1,ISG20,LPAR6,MAP3K4,MSC,MT2A,MX1,NCEH1,OSM,P2RX7,PDK4,PLAUR,PPP3CC,PTGER4,RAPGEF2,REL,RGS16,SDC4,TNFAIP8L3,TNFRSF9,TREM2,TXN,VAV3,VEGFB
GO:0001934	positive regulation of protein phosphorylation	20	941	4.35e-07	ENSP00000215781,ENSP00000219235,ENSP00000225831,ENSP00000230990,ENSP00000264431,ENSP00000309338,ENSP00000311127,ENSP00000312455,ENSP00000328016,ENSP00000330696,ENSP00000339328,ENSP00000356481,ENSP00000361818,ENSP00000362205,ENSP00000363641,ENSP00000375986,ENSP00000378118,ENSP00000398632,ENSP00000468897,ENSP00000481357	CCL2,CCL22,CCL23,CCL8,CD44,CFLAR,CLCF1,FAM129A,FPR2,HBEGF,MAP3K4,OSM,P2RX7,PLAUR,RAPGEF2,SDC4,TNFAIP8L3,TREM2,TXN,VEGFB
GO:0070372	regulation of ERK1 and ERK2 cascade	12	274	4.35e-07	ENSP00000219235,ENSP00000225831,ENSP00000264431,ENSP00000311127,ENSP00000312455,ENSP00000328016,ENSP00000359504,ENSP00000362205,ENSP00000378118,ENSP00000398632,ENSP00000468897,ENSP00000481357	CCL2,CCL22,CCL23,CCL8,CD44,CFLAR,FPR2,GBP1,RAPGEF2,TNFAIP8L3,TREM2,VEGFB
GO:1902531	regulation of intracellular signal transduction	27	1764	4.65e-07	ENSP00000215781,ENSP00000219235,ENSP00000225831,ENSP00000230990,ENSP00000248553,ENSP00000264431,ENSP00000285930,ENSP00000288943,ENSP00000295025,ENSP00000305651,ENSP00000309338,ENSP00000311127,ENSP00000312455,ENSP00000328016,ENSP00000330696,ENSP00000334145,ENSP00000339328,ENSP00000359073,ENSP00000359504,ENSP00000362205,ENSP00000363641,ENSP00000367691,ENSP00000375986,ENSP00000378118,ENSP00000398632…	AKR1B1,CCL2,CCL22,CCL23,CCL8,CD44,CFLAR,CLCF1,CXCL10,DUSP2,F3,FPR2,GBP1,HBEGF,HSPB1,LPAR6,MAP3K4,OSM,P2RX7,PLAUR,RAPGEF2,REL,TNFAIP8L3,TREM2,TXN,VAV3,VEGFB
GO:0019220	regulation of phosphate metabolic process	26	1657	5.71e-07	ENSP00000005178,ENSP00000215781,ENSP00000219235,ENSP00000225831,ENSP00000230990,ENSP00000248553,ENSP00000264431,ENSP00000288943,ENSP00000305651,ENSP00000309338,ENSP00000311127,ENSP00000312455,ENSP00000328016,ENSP00000330696,ENSP00000339328,ENSP00000356481,ENSP00000359073,ENSP00000359504,ENSP00000361818,ENSP00000362205,ENSP00000363641,ENSP00000375986,ENSP00000378118,ENSP00000398632,ENSP00000468897…	CCL2,CCL22,CCL23,CCL8,CD44,CFLAR,CLCF1,CXCL10,DUSP2,FAM129A,FPR2,GBP1,HBEGF,HSPB1,MAP3K4,OSM,P2RX7,PDK4,PLAUR,RAPGEF2,SDC4,TNFAIP8L3,TREM2,TXN,VAV3,VEGFB
GO:0010033	response to organic substance	34	2815	8.36e-07	ENSP00000005178,ENSP00000175506,ENSP00000215781,ENSP00000219235,ENSP00000225831,ENSP00000245185,ENSP00000245414,ENSP00000248553,ENSP00000264431,ENSP00000285930,ENSP00000295025,ENSP00000302846,ENSP00000305651,ENSP00000306565,ENSP00000309338,ENSP00000312455,ENSP00000321445,ENSP00000330696,ENSP00000334145,ENSP00000334448,ENSP00000344741,ENSP00000359488,ENSP00000359497,ENSP00000359504,ENSP00000360891…	AKR1B1,ASNS,CCL2,CCL22,CCL23,CCL8,CD44,CFLAR,CLCF1,CSF2RA,CXCL10,F3,FPR2,FSCN1,GBP1,GBP2,GBP5,GNG2,HSPB1,IFIT2,INSIG1,IRF1,ISG20,MSC,MT2A,MX1,OSM,P2RX7,PDK4,PTGER4,RAPGEF2,REL,TNFRSF9,TREM2
GO:0006952	defense response	22	1234	1.07e-06	ENSP00000219235,ENSP00000225831,ENSP00000245185,ENSP00000245414,ENSP00000295025,ENSP00000305651,ENSP00000306565,ENSP00000330696,ENSP00000334145,ENSP00000357153,ENSP00000359488,ENSP00000359497,ENSP00000359504,ENSP00000360891,ENSP00000362205,ENSP00000378118,ENSP00000381601,ENSP00000398632,ENSP00000468897,ENSP00000478699,ENSP00000481357,ENSP00000484431	CCL2,CCL22,CCL23,CCL8,CD1D,CD44,CD48,CXCL10,F3,FPR2,GBP1,GBP2,GBP5,IFIT2,IRF1,ISG20,MT2A,MX1,P2RX7,REL,TNFRSF9,TREM2
GO:0045087	innate immune response	16	676	3.11e-06	ENSP00000219235,ENSP00000225831,ENSP00000245185,ENSP00000245414,ENSP00000295025,ENSP00000306565,ENSP00000357153,ENSP00000359488,ENSP00000359497,ENSP00000359504,ENSP00000360891,ENSP00000362205,ENSP00000378118,ENSP00000381601,ENSP00000398632,ENSP00000481357	CCL2,CCL22,CCL23,CCL8,CD1D,CD44,GBP1,GBP2,GBP5,IFIT2,IRF1,ISG20,MT2A,MX1,REL,TREM2
GO:0042221	response to chemical	41	4153	3.32e-06	ENSP00000005178,ENSP00000175506,ENSP00000215781,ENSP00000219235,ENSP00000225831,ENSP00000230990,ENSP00000245185,ENSP00000245414,ENSP00000248553,ENSP00000264431,ENSP00000280612,ENSP00000285930,ENSP00000295025,ENSP00000302846,ENSP00000305651,ENSP00000306565,ENSP00000309338,ENSP00000311127,ENSP00000312455,ENSP00000321445,ENSP00000330696,ENSP00000334145,ENSP00000334448,ENSP00000339328,ENSP00000344741…	AKR1B1,ASNS,CCL2,CCL22,CCL23,CCL8,CD44,CFLAR,CLCF1,CSF2RA,CXCL10,F3,FPR2,FSCN1,GBP1,GBP2,GBP5,GNG2,HBEGF,HSPB1,IFIT2,INSIG1,IRF1,ISG20,MSC,MT2A,MX1,NCEH1,OSM,P2RX7,PDK4,PLAUR,PTGER4,RAPGEF2,REL,SLC7A11,TNFRSF9,TREM2,TXN,VAV3,VEGFB
GO:0051247	positive regulation of protein metabolic process	24	1587	3.92e-06	ENSP00000215781,ENSP00000219235,ENSP00000225831,ENSP00000230990,ENSP00000245414,ENSP00000248553,ENSP00000264431,ENSP00000309338,ENSP00000311127,ENSP00000312455,ENSP00000328016,ENSP00000330696,ENSP00000334145,ENSP00000339328,ENSP00000356481,ENSP00000361818,ENSP00000362205,ENSP00000362555,ENSP00000363641,ENSP00000375986,ENSP00000378118,ENSP00000398632,ENSP00000468897,ENSP00000481357	CCL2,CCL22,CCL23,CCL8,CD44,CFLAR,CLCF1,F3,FAM129A,FPR2,HBEGF,HSPB1,IRF1,MAP3K4,OSM,P2RX7,PLAUR,RAPGEF2,RNF19B,SDC4,TNFAIP8L3,TREM2,TXN,VEGFB
GO:0043410	positive regulation of MAPK cascade	14	512	3.96e-06	ENSP00000215781,ENSP00000219235,ENSP00000225831,ENSP00000264431,ENSP00000311127,ENSP00000312455,ENSP00000328016,ENSP00000330696,ENSP00000362205,ENSP00000375986,ENSP00000378118,ENSP00000398632,ENSP00000468897,ENSP00000481357	CCL2,CCL22,CCL23,CCL8,CD44,CFLAR,FPR2,MAP3K4,OSM,P2RX7,RAPGEF2,TNFAIP8L3,TREM2,VEGFB
GO:0043408	regulation of MAPK cascade	16	712	5.60e-06	ENSP00000215781,ENSP00000219235,ENSP00000225831,ENSP00000264431,ENSP00000288943,ENSP00000311127,ENSP00000312455,ENSP00000328016,ENSP00000330696,ENSP00000359504,ENSP00000362205,ENSP00000375986,ENSP00000378118,ENSP00000398632,ENSP00000468897,ENSP00000481357	CCL2,CCL22,CCL23,CCL8,CD44,CFLAR,DUSP2,FPR2,GBP1,MAP3K4,OSM,P2RX7,RAPGEF2,TNFAIP8L3,TREM2,VEGFB
GO:0050900	leukocyte migration	11	296	5.81e-06	ENSP00000219235,ENSP00000225831,ENSP00000280612,ENSP00000305651,ENSP00000359073,ENSP00000361818,ENSP00000378118,ENSP00000398632,ENSP00000468897,ENSP00000481357,ENSP00000484431	CCL2,CCL22,CCL23,CCL8,CD44,CD48,CXCL10,FPR2,SDC4,SLC7A11,VAV3
GO:0065007	biological regulation	74	11740	7.68e-06	ENSP00000005178,ENSP00000175506,ENSP00000215781,ENSP00000219235,ENSP00000222219,ENSP00000225831,ENSP00000227155,ENSP00000230990,ENSP00000245185,ENSP00000245414,ENSP00000248553,ENSP00000256495,ENSP00000257549,ENSP00000264431,ENSP00000271450,ENSP00000273153,ENSP00000280612,ENSP00000285930,ENSP00000288943,ENSP00000295025,ENSP00000297258,ENSP00000299736,ENSP00000302846,ENSP00000305651,ENSP00000306565…	ACSL5,AKR1B1,ASNS,BHLHE40,C17orf96,CCDC109B,CCL2,CCL22,CCL23,CCL8,CD1D,CD44,CD48,CD82,CENPV,CFLAR,CLCF1,CSF2RA,CSRNP1,CXCL10,DNASE2,DUSP2,F3,FABP5,FAM129A,FCGR2A,FPR2,FRAT2,FSCN1,FYB,GBP1,GBP2,GBP5,GNG2,GPR132,HBEGF,HELZ2,HK1,HSPB1,IFIT2,INSIG1,IRF1,ISG20,LPAR6,MAF,MAFF,MAP3K4,MSC,MT2A,MX1,NCEH1,OSM,P2RX7,PDK4,PLAUR,PPP3CC,PTGER4,RAPGEF2,REL,RGS16,RNF19B,SDC4,SDS,SLC39A8,SLC7A11,STX11,TGFBI,TNFAI…
GO:0048522	positive regulation of cellular process	44	4898	1.06e-05	ENSP00000175506,ENSP00000215781,ENSP00000219235,ENSP00000225831,ENSP00000230990,ENSP00000245414,ENSP00000248553,ENSP00000264431,ENSP00000273153,ENSP00000285930,ENSP00000295025,ENSP00000297258,ENSP00000299736,ENSP00000302846,ENSP00000305651,ENSP00000309338,ENSP00000311127,ENSP00000312455,ENSP00000327048,ENSP00000328016,ENSP00000330696,ENSP00000334145,ENSP00000339328,ENSP00000344741,ENSP00000345393…	AKR1B1,ASNS,CCL2,CCL22,CCL23,CCL8,CD1D,CD44,CENPV,CFLAR,CLCF1,CSRNP1,CXCL10,F3,FABP5,FAM129A,FPR2,FSCN1,GBP5,HBEGF,HELZ2,HSPB1,IFIT2,INSIG1,IRF1,LPAR6,MAF,MAFF,MAP3K4,OSM,P2RX7,PLAUR,PPP3CC,PTGER4,RAPGEF2,REL,RNF19B,SDC4,TNFAIP8,TNFAIP8L3,TREM2,TXN,VAV3,VEGFB
GO:0009605	response to external stimulus	25	1857	1.48e-05	ENSP00000005178,ENSP00000175506,ENSP00000219235,ENSP00000225831,ENSP00000230990,ENSP00000245414,ENSP00000248553,ENSP00000256495,ENSP00000302846,ENSP00000305651,ENSP00000306565,ENSP00000311127,ENSP00000330696,ENSP00000339328,ENSP00000357153,ENSP00000359073,ENSP00000359488,ENSP00000359504,ENSP00000360891,ENSP00000362205,ENSP00000378118,ENSP00000381601,ENSP00000468897,ENSP00000478699,ENSP00000481357	ASNS,BHLHE40,CCL2,CCL22,CCL23,CCL8,CD1D,CXCL10,FPR2,GBP1,GBP5,HBEGF,HSPB1,IFIT2,IRF1,ISG20,MX1,P2RX7,PDK4,PLAUR,PTGER4,TNFRSF9,TREM2,VAV3,VEGFB
GO:0048583	regulation of response to stimulus	38	3882	1.51e-05	ENSP00000215781,ENSP00000219235,ENSP00000225831,ENSP00000230990,ENSP00000245414,ENSP00000248553,ENSP00000264431,ENSP00000271450,ENSP00000285930,ENSP00000288943,ENSP00000295025,ENSP00000297258,ENSP00000302846,ENSP00000305651,ENSP00000309338,ENSP00000311127,ENSP00000312455,ENSP00000328016,ENSP00000330696,ENSP00000334145,ENSP00000339328,ENSP00000344741,ENSP00000348429,ENSP00000356529,ENSP00000357153…	ACSL5,AKR1B1,CCL2,CCL22,CCL23,CCL8,CD1D,CD44,CD48,CFLAR,CLCF1,CXCL10,DUSP2,F3,FABP5,FCGR2A,FPR2,FYB,GBP1,GBP5,HBEGF,HSPB1,INSIG1,IRF1,LPAR6,MAP3K4,OSM,P2RX7,PLAUR,PTGER4,RAPGEF2,REL,RGS16,TNFAIP8L3,TREM2,TXN,VAV3,VEGFB
GO:0032270	positive regulation of cellular protein metabolic process	22	1496	2.04e-05	ENSP00000215781,ENSP00000219235,ENSP00000225831,ENSP00000230990,ENSP00000264431,ENSP00000309338,ENSP00000311127,ENSP00000312455,ENSP00000328016,ENSP00000330696,ENSP00000334145,ENSP00000339328,ENSP00000356481,ENSP00000361818,ENSP00000362205,ENSP00000362555,ENSP00000363641,ENSP00000375986,ENSP00000378118,ENSP00000398632,ENSP00000468897,ENSP00000481357	CCL2,CCL22,CCL23,CCL8,CD44,CFLAR,CLCF1,F3,FAM129A,FPR2,HBEGF,MAP3K4,OSM,P2RX7,PLAUR,RAPGEF2,RNF19B,SDC4,TNFAIP8L3,TREM2,TXN,VEGFB
GO:0048518	positive regulation of biological process	46	5459	2.75e-05	ENSP00000175506,ENSP00000215781,ENSP00000219235,ENSP00000225831,ENSP00000230990,ENSP00000245414,ENSP00000248553,ENSP00000264431,ENSP00000271450,ENSP00000273153,ENSP00000285930,ENSP00000295025,ENSP00000297258,ENSP00000299736,ENSP00000302846,ENSP00000305651,ENSP00000309338,ENSP00000311127,ENSP00000312455,ENSP00000327048,ENSP00000328016,ENSP00000330696,ENSP00000334145,ENSP00000339328,ENSP00000344741…	AKR1B1,ASNS,CCL2,CCL22,CCL23,CCL8,CD1D,CD44,CENPV,CFLAR,CLCF1,CSRNP1,CXCL10,F3,FABP5,FAM129A,FCGR2A,FPR2,FSCN1,FYB,GBP5,HBEGF,HELZ2,HSPB1,IFIT2,INSIG1,IRF1,LPAR6,MAF,MAFF,MAP3K4,OSM,P2RX7,PLAUR,PPP3CC,PTGER4,RAPGEF2,REL,RNF19B,SDC4,TNFAIP8,TNFAIP8L3,TREM2,TXN,VAV3,VEGFB
GO:0051707	response to other organism	16	835	3.63e-05	ENSP00000219235,ENSP00000225831,ENSP00000245414,ENSP00000248553,ENSP00000302846,ENSP00000305651,ENSP00000306565,ENSP00000330696,ENSP00000357153,ENSP00000359488,ENSP00000359504,ENSP00000360891,ENSP00000362205,ENSP00000378118,ENSP00000381601,ENSP00000478699	CCL2,CCL22,CCL8,CD1D,CXCL10,GBP1,GBP5,HSPB1,IFIT2,IRF1,ISG20,MX1,P2RX7,PTGER4,TNFRSF9,TREM2
GO:0009966	regulation of signal transduction	32	3033	3.93e-05	ENSP00000215781,ENSP00000219235,ENSP00000225831,ENSP00000230990,ENSP00000245414,ENSP00000248553,ENSP00000264431,ENSP00000285930,ENSP00000288943,ENSP00000295025,ENSP00000297258,ENSP00000305651,ENSP00000309338,ENSP00000311127,ENSP00000312455,ENSP00000328016,ENSP00000330696,ENSP00000334145,ENSP00000339328,ENSP00000344741,ENSP00000348429,ENSP00000356529,ENSP00000359073,ENSP00000359504,ENSP00000362205…	ACSL5,AKR1B1,CCL2,CCL22,CCL23,CCL8,CD44,CFLAR,CLCF1,CXCL10,DUSP2,F3,FABP5,FPR2,GBP1,HBEGF,HSPB1,INSIG1,IRF1,LPAR6,MAP3K4,OSM,P2RX7,PLAUR,RAPGEF2,REL,RGS16,TNFAIP8L3,TREM2,TXN,VAV3,VEGFB
GO:0042060	wound healing	12	461	4.58e-05	ENSP00000230990,ENSP00000245414,ENSP00000280612,ENSP00000312455,ENSP00000330696,ENSP00000334145,ENSP00000334448,ENSP00000339328,ENSP00000345393,ENSP00000359073,ENSP00000361818,ENSP00000398632	CD44,CFLAR,F3,GNG2,HBEGF,IRF1,MAFF,P2RX7,PLAUR,SDC4,SLC7A11,VAV3
GO:0031325	positive regulation of cellular metabolic process	32	3060	4.61e-05	ENSP00000215781,ENSP00000219235,ENSP00000225831,ENSP00000230990,ENSP00000245414,ENSP00000248553,ENSP00000264431,ENSP00000273153,ENSP00000295025,ENSP00000305651,ENSP00000309338,ENSP00000311127,ENSP00000312455,ENSP00000327048,ENSP00000328016,ENSP00000330696,ENSP00000334145,ENSP00000339328,ENSP00000344741,ENSP00000345393,ENSP00000356481,ENSP00000359073,ENSP00000361818,ENSP00000362205,ENSP00000362555…	CCL2,CCL22,CCL23,CCL8,CD44,CFLAR,CLCF1,CSRNP1,CXCL10,F3,FAM129A,FPR2,HBEGF,HELZ2,HSPB1,INSIG1,IRF1,MAF,MAFF,MAP3K4,OSM,P2RX7,PLAUR,RAPGEF2,REL,RNF19B,SDC4,TNFAIP8L3,TREM2,TXN,VAV3,VEGFB
GO:0051173	positive regulation of nitrogen compound metabolic process	31	2946	6.27e-05	ENSP00000215781,ENSP00000219235,ENSP00000225831,ENSP00000230990,ENSP00000245414,ENSP00000248553,ENSP00000264431,ENSP00000273153,ENSP00000295025,ENSP00000305651,ENSP00000309338,ENSP00000311127,ENSP00000312455,ENSP00000327048,ENSP00000328016,ENSP00000330696,ENSP00000334145,ENSP00000339328,ENSP00000344741,ENSP00000345393,ENSP00000356481,ENSP00000361818,ENSP00000362205,ENSP00000362555,ENSP00000363641…	CCL2,CCL22,CCL23,CCL8,CD44,CFLAR,CLCF1,CSRNP1,CXCL10,F3,FAM129A,FPR2,HBEGF,HELZ2,HSPB1,INSIG1,IRF1,MAF,MAFF,MAP3K4,OSM,P2RX7,PLAUR,RAPGEF2,REL,RNF19B,SDC4,TNFAIP8L3,TREM2,TXN,VEGFB
GO:0010941	regulation of cell death	22	1638	7.74e-05	ENSP00000005178,ENSP00000175506,ENSP00000225831,ENSP00000248553,ENSP00000264431,ENSP00000285930,ENSP00000295025,ENSP00000309338,ENSP00000311127,ENSP00000312455,ENSP00000328016,ENSP00000330696,ENSP00000334145,ENSP00000339328,ENSP00000348429,ENSP00000359073,ENSP00000360891,ENSP00000363641,ENSP00000375986,ENSP00000398632,ENSP00000427424,ENSP00000478699	ACSL5,AKR1B1,ASNS,CCL2,CD44,CFLAR,CLCF1,F3,HSPB1,IFIT2,MAP3K4,P2RX7,PDK4,PLAUR,RAPGEF2,REL,TNFAIP8,TNFAIP8L3,TNFRSF9,TXN,VAV3,VEGFB
GO:0060326	cell chemotaxis	8	183	7.97e-05	ENSP00000219235,ENSP00000225831,ENSP00000230990,ENSP00000305651,ENSP00000359073,ENSP00000378118,ENSP00000468897,ENSP00000481357	CCL2,CCL22,CCL23,CCL8,CXCL10,FPR2,HBEGF,VAV3
GO:0016477	cell migration	15	812	0.00011	ENSP00000219235,ENSP00000225831,ENSP00000230990,ENSP00000264431,ENSP00000280612,ENSP00000299736,ENSP00000305651,ENSP00000359073,ENSP00000361818,ENSP00000371798,ENSP00000378118,ENSP00000398632,ENSP00000468897,ENSP00000481357,ENSP00000484431	CCL2,CCL22,CCL23,CCL8,CD44,CD48,CENPV,CXCL10,FPR2,FSCN1,HBEGF,RAPGEF2,SDC4,SLC7A11,VAV3
GO:0009615	response to virus	9	270	0.00015	ENSP00000219235,ENSP00000245414,ENSP00000248553,ENSP00000305651,ENSP00000306565,ENSP00000359504,ENSP00000360891,ENSP00000378118,ENSP00000381601	CCL22,CCL8,CXCL10,GBP1,HSPB1,IFIT2,IRF1,ISG20,MX1
GO:0010604	positive regulation of macromolecule metabolic process	31	3081	0.00015	ENSP00000215781,ENSP00000219235,ENSP00000225831,ENSP00000230990,ENSP00000245414,ENSP00000248553,ENSP00000264431,ENSP00000273153,ENSP00000295025,ENSP00000305651,ENSP00000309338,ENSP00000311127,ENSP00000312455,ENSP00000327048,ENSP00000328016,ENSP00000330696,ENSP00000334145,ENSP00000339328,ENSP00000344741,ENSP00000345393,ENSP00000356481,ENSP00000361818,ENSP00000362205,ENSP00000362555,ENSP00000363641…	CCL2,CCL22,CCL23,CCL8,CD44,CFLAR,CLCF1,CSRNP1,CXCL10,F3,FAM129A,FPR2,HBEGF,HELZ2,HSPB1,INSIG1,IRF1,MAF,MAFF,MAP3K4,OSM,P2RX7,PLAUR,RAPGEF2,REL,RNF19B,SDC4,TNFAIP8L3,TREM2,TXN,VEGFB
GO:0032268	regulation of cellular protein metabolic process	27	2486	0.00020	ENSP00000215781,ENSP00000219235,ENSP00000225831,ENSP00000230990,ENSP00000248553,ENSP00000264431,ENSP00000288943,ENSP00000305651,ENSP00000309338,ENSP00000311127,ENSP00000312455,ENSP00000328016,ENSP00000330696,ENSP00000334145,ENSP00000339328,ENSP00000356481,ENSP00000359504,ENSP00000361818,ENSP00000362205,ENSP00000362555,ENSP00000363641,ENSP00000375986,ENSP00000378118,ENSP00000398632,ENSP00000427424…	CCL2,CCL22,CCL23,CCL8,CD44,CFLAR,CLCF1,CXCL10,DUSP2,F3,FAM129A,FPR2,GBP1,HBEGF,HSPB1,MAP3K4,OSM,P2RX7,PLAUR,RAPGEF2,RNF19B,SDC4,TNFAIP8,TNFAIP8L3,TREM2,TXN,VEGFB
GO:0051246	regulation of protein metabolic process	28	2668	0.00023	ENSP00000215781,ENSP00000219235,ENSP00000225831,ENSP00000230990,ENSP00000245414,ENSP00000248553,ENSP00000264431,ENSP00000288943,ENSP00000305651,ENSP00000309338,ENSP00000311127,ENSP00000312455,ENSP00000328016,ENSP00000330696,ENSP00000334145,ENSP00000339328,ENSP00000356481,ENSP00000359504,ENSP00000361818,ENSP00000362205,ENSP00000362555,ENSP00000363641,ENSP00000375986,ENSP00000378118,ENSP00000398632…	CCL2,CCL22,CCL23,CCL8,CD44,CFLAR,CLCF1,CXCL10,DUSP2,F3,FAM129A,FPR2,GBP1,HBEGF,HSPB1,IRF1,MAP3K4,OSM,P2RX7,PLAUR,RAPGEF2,RNF19B,SDC4,TNFAIP8,TNFAIP8L3,TREM2,TXN,VEGFB
GO:0042981	regulation of apoptotic process	20	1501	0.00024	ENSP00000005178,ENSP00000175506,ENSP00000225831,ENSP00000248553,ENSP00000264431,ENSP00000285930,ENSP00000309338,ENSP00000311127,ENSP00000312455,ENSP00000328016,ENSP00000330696,ENSP00000334145,ENSP00000339328,ENSP00000348429,ENSP00000359073,ENSP00000360891,ENSP00000375986,ENSP00000398632,ENSP00000427424,ENSP00000478699	ACSL5,AKR1B1,ASNS,CCL2,CD44,CFLAR,CLCF1,F3,HSPB1,IFIT2,MAP3K4,P2RX7,PDK4,PLAUR,RAPGEF2,TNFAIP8,TNFAIP8L3,TNFRSF9,VAV3,VEGFB
GO:0050794	regulation of cellular process	66	10484	0.00028	ENSP00000005178,ENSP00000175506,ENSP00000215781,ENSP00000219235,ENSP00000225831,ENSP00000227155,ENSP00000230990,ENSP00000245185,ENSP00000245414,ENSP00000248553,ENSP00000256495,ENSP00000264431,ENSP00000271450,ENSP00000273153,ENSP00000285930,ENSP00000288943,ENSP00000295025,ENSP00000297258,ENSP00000299736,ENSP00000302846,ENSP00000305651,ENSP00000306565,ENSP00000309338,ENSP00000311127,ENSP00000312455…	ACSL5,AKR1B1,ASNS,BHLHE40,C17orf96,CCL2,CCL22,CCL23,CCL8,CD1D,CD44,CD48,CD82,CENPV,CFLAR,CLCF1,CSF2RA,CSRNP1,CXCL10,DUSP2,F3,FABP5,FAM129A,FCGR2A,FPR2,FRAT2,FSCN1,FYB,GBP1,GBP2,GBP5,GNG2,GPR132,HBEGF,HELZ2,HSPB1,IFIT2,INSIG1,IRF1,ISG20,LPAR6,MAF,MAFF,MAP3K4,MSC,MT2A,MX1,OSM,P2RX7,PDK4,PLAUR,PPP3CC,PTGER4,RAPGEF2,REL,RGS16,RNF19B,SDC4,TGFBI,TNFAIP8,TNFAIP8L3,TNFRSF9,TREM2,TXN,VAV3,VEGFB
GO:0030593	neutrophil chemotaxis	5	59	0.00030	ENSP00000219235,ENSP00000225831,ENSP00000359073,ENSP00000378118,ENSP00000481357	CCL2,CCL22,CCL23,CCL8,VAV3
GO:0040011	locomotion	17	1144	0.00032	ENSP00000219235,ENSP00000225831,ENSP00000230990,ENSP00000264431,ENSP00000280612,ENSP00000299736,ENSP00000305651,ENSP00000311127,ENSP00000339328,ENSP00000359073,ENSP00000361818,ENSP00000371798,ENSP00000378118,ENSP00000398632,ENSP00000468897,ENSP00000481357,ENSP00000484431	CCL2,CCL22,CCL23,CCL8,CD44,CD48,CENPV,CXCL10,FPR2,FSCN1,HBEGF,PLAUR,RAPGEF2,SDC4,SLC7A11,VAV3,VEGFB
GO:0006954	inflammatory response	11	482	0.00033	ENSP00000219235,ENSP00000225831,ENSP00000295025,ENSP00000305651,ENSP00000330696,ENSP00000334145,ENSP00000359488,ENSP00000378118,ENSP00000468897,ENSP00000478699,ENSP00000481357	CCL2,CCL22,CCL23,CCL8,CXCL10,F3,FPR2,GBP5,P2RX7,REL,TNFRSF9
GO:0072676	lymphocyte migration	5	61	0.00034	ENSP00000219235,ENSP00000225831,ENSP00000305651,ENSP00000378118,ENSP00000481357	CCL2,CCL22,CCL23,CCL8,CXCL10
GO:0060337	type I interferon signaling pathway	5	65	0.00043	ENSP00000245414,ENSP00000306565,ENSP00000359497,ENSP00000360891,ENSP00000381601	GBP2,IFIT2,IRF1,ISG20,MX1
GO:0060333	interferon-gamma-mediated signaling pathway	5	69	0.00054	ENSP00000245185,ENSP00000245414,ENSP00000359497,ENSP00000359504,ENSP00000398632	CD44,GBP1,GBP2,IRF1,MT2A
GO:0071347	cellular response to interleukin-1	6	124	0.00066	ENSP00000219235,ENSP00000225831,ENSP00000359497,ENSP00000359504,ENSP00000378118,ENSP00000481357	CCL2,CCL22,CCL23,CCL8,GBP1,GBP2
GO:0070098	chemokine-mediated signaling pathway	5	75	0.00076	ENSP00000219235,ENSP00000225831,ENSP00000305651,ENSP00000378118,ENSP00000481357	CCL2,CCL22,CCL23,CCL8,CXCL10
GO:0030595	leukocyte chemotaxis	6	130	0.00082	ENSP00000219235,ENSP00000225831,ENSP00000305651,ENSP00000359073,ENSP00000378118,ENSP00000481357	CCL2,CCL22,CCL23,CCL8,CXCL10,VAV3
GO:0002682	regulation of immune system process	18	1391	0.00087	ENSP00000225831,ENSP00000245414,ENSP00000271450,ENSP00000302846,ENSP00000305651,ENSP00000309338,ENSP00000311127,ENSP00000330696,ENSP00000357153,ENSP00000359073,ENSP00000359488,ENSP00000359504,ENSP00000361818,ENSP00000362205,ENSP00000378118,ENSP00000427114,ENSP00000468897,ENSP00000484431	CCL2,CCL8,CD1D,CD48,CLCF1,CXCL10,FCGR2A,FPR2,FYB,GBP1,GBP5,IRF1,P2RX7,PTGER4,SDC4,TREM2,VAV3,VEGFB
GO:0071356	cellular response to tumor necrosis factor	7	197	0.00087	ENSP00000219235,ENSP00000225831,ENSP00000359497,ENSP00000359504,ENSP00000378118,ENSP00000478699,ENSP00000481357	CCL2,CCL22,CCL23,CCL8,GBP1,GBP2,TNFRSF9
GO:0050789	regulation of biological process	67	11116	0.00099	ENSP00000005178,ENSP00000175506,ENSP00000215781,ENSP00000219235,ENSP00000225831,ENSP00000227155,ENSP00000230990,ENSP00000245185,ENSP00000245414,ENSP00000248553,ENSP00000256495,ENSP00000264431,ENSP00000271450,ENSP00000273153,ENSP00000285930,ENSP00000288943,ENSP00000295025,ENSP00000297258,ENSP00000299736,ENSP00000302846,ENSP00000305651,ENSP00000306565,ENSP00000309338,ENSP00000311127,ENSP00000312455…	ACSL5,AKR1B1,ASNS,BHLHE40,C17orf96,CCL2,CCL22,CCL23,CCL8,CD1D,CD44,CD48,CD82,CENPV,CFLAR,CLCF1,CSF2RA,CSRNP1,CXCL10,DUSP2,F3,FABP5,FAM129A,FCGR2A,FPR2,FRAT2,FSCN1,FYB,GBP1,GBP2,GBP5,GNG2,GPR132,HBEGF,HELZ2,HSPB1,IFIT2,INSIG1,IRF1,ISG20,LPAR6,MAF,MAFF,MAP3K4,MSC,MT2A,MX1,NCEH1,OSM,P2RX7,PDK4,PLAUR,PPP3CC,PTGER4,RAPGEF2,REL,RGS16,RNF19B,SDC4,TGFBI,TNFAIP8,TNFAIP8L3,TNFRSF9,TREM2,TXN,VAV3,VEGFB
GO:0001775	cell activation	15	1024	0.0011	ENSP00000075120,ENSP00000245414,ENSP00000271450,ENSP00000280612,ENSP00000297258,ENSP00000302846,ENSP00000305651,ENSP00000309338,ENSP00000330696,ENSP00000334448,ENSP00000339328,ENSP00000357153,ENSP00000359073,ENSP00000398632,ENSP00000468897	CD1D,CD44,CLCF1,CXCL10,FABP5,FCGR2A,FPR2,GNG2,IRF1,P2RX7,PLAUR,PTGER4,SLC2A3,SLC7A11,VAV3
GO:0002548	monocyte chemotaxis	4	41	0.0011	ENSP00000219235,ENSP00000225831,ENSP00000378118,ENSP00000481357	CCL2,CCL22,CCL23,CCL8
GO:0007596	blood coagulation	8	288	0.0012	ENSP00000245414,ENSP00000280612,ENSP00000330696,ENSP00000334145,ENSP00000334448,ENSP00000339328,ENSP00000345393,ENSP00000359073	F3,GNG2,IRF1,MAFF,P2RX7,PLAUR,SLC7A11,VAV3
GO:0032103	positive regulation of response to external stimulus	8	291	0.0012	ENSP00000215781,ENSP00000248553,ENSP00000302846,ENSP00000305651,ENSP00000311127,ENSP00000334145,ENSP00000359488,ENSP00000468897	CXCL10,F3,FPR2,GBP5,HSPB1,OSM,PTGER4,VEGFB
GO:0002252	immune effector process	14	927	0.0013	ENSP00000075120,ENSP00000245414,ENSP00000271450,ENSP00000297258,ENSP00000302846,ENSP00000305651,ENSP00000306565,ENSP00000339328,ENSP00000359073,ENSP00000359504,ENSP00000360891,ENSP00000381601,ENSP00000398632,ENSP00000468897	CD44,CXCL10,FABP5,FCGR2A,FPR2,GBP1,IFIT2,IRF1,ISG20,MX1,PLAUR,PTGER4,SLC2A3,VAV3
GO:0006935	chemotaxis	10	491	0.0015	ENSP00000219235,ENSP00000225831,ENSP00000230990,ENSP00000305651,ENSP00000311127,ENSP00000339328,ENSP00000359073,ENSP00000378118,ENSP00000468897,ENSP00000481357	CCL2,CCL22,CCL23,CCL8,CXCL10,FPR2,HBEGF,PLAUR,VAV3,VEGFB
GO:0048247	lymphocyte chemotaxis	4	45	0.0015	ENSP00000219235,ENSP00000305651,ENSP00000378118,ENSP00000481357	CCL22,CCL23,CCL8,CXCL10
GO:0048513	animal organ development	27	2926	0.0022	ENSP00000175506,ENSP00000222219,ENSP00000225831,ENSP00000230990,ENSP00000245414,ENSP00000264431,ENSP00000273153,ENSP00000280612,ENSP00000285930,ENSP00000302846,ENSP00000305651,ENSP00000309338,ENSP00000311127,ENSP00000312455,ENSP00000321445,ENSP00000327048,ENSP00000330696,ENSP00000344741,ENSP00000345393,ENSP00000357153,ENSP00000361818,ENSP00000362205,ENSP00000369318,ENSP00000375986,ENSP00000380878…	AKR1B1,ASNS,CCL2,CD1D,CD44,CFLAR,CLCF1,CSRNP1,CXCL10,DNASE2,HBEGF,INSIG1,IRF1,MAF,MAFF,MAP3K4,MSC,P2RX7,PPP3CC,PTGER4,RAPGEF2,RHOBTB3,SDC4,SLC7A11,TGFBI,TREM2,VEGFB
GO:0048519	negative regulation of biological process	38	4953	0.0025	ENSP00000005178,ENSP00000175506,ENSP00000215781,ENSP00000225831,ENSP00000230990,ENSP00000245185,ENSP00000245414,ENSP00000248553,ENSP00000256495,ENSP00000264431,ENSP00000285930,ENSP00000288943,ENSP00000295025,ENSP00000297258,ENSP00000302846,ENSP00000305651,ENSP00000306565,ENSP00000309338,ENSP00000311127,ENSP00000312455,ENSP00000321445,ENSP00000327048,ENSP00000328818,ENSP00000330696,ENSP00000339328…	AKR1B1,ASNS,BHLHE40,CCL2,CCL23,CCL8,CD44,CFLAR,CLCF1,CXCL10,DUSP2,FABP5,FAM129A,GBP1,GPR132,HBEGF,HSPB1,INSIG1,IRF1,ISG20,MAF,MSC,MT2A,MX1,OSM,P2RX7,PDK4,PLAUR,PTGER4,RAPGEF2,REL,RGS16,SDC4,TGFBI,TNFAIP8,TNFRSF9,TXN,VEGFB
GO:0048878	chemical homeostasis	14	995	0.0025	ENSP00000005178,ENSP00000245185,ENSP00000285930,ENSP00000297258,ENSP00000305651,ENSP00000330696,ENSP00000344741,ENSP00000367691,ENSP00000378118,ENSP00000378145,ENSP00000378310,ENSP00000402103,ENSP00000468897,ENSP00000481357	AKR1B1,CCDC109B,CCL23,CCL8,CXCL10,FABP5,FPR2,HK1,INSIG1,LPAR6,MT2A,P2RX7,PDK4,SLC39A8
GO:1901740	negative regulation of myoblast fusion	2	2	0.0025	ENSP00000305651,ENSP00000312455	CFLAR,CXCL10
GO:0065009	regulation of molecular function	29	3322	0.0028	ENSP00000215781,ENSP00000219235,ENSP00000225831,ENSP00000230990,ENSP00000248553,ENSP00000256495,ENSP00000264431,ENSP00000288943,ENSP00000305651,ENSP00000309338,ENSP00000311127,ENSP00000312455,ENSP00000328016,ENSP00000330696,ENSP00000334145,ENSP00000339328,ENSP00000356529,ENSP00000359073,ENSP00000360891,ENSP00000361818,ENSP00000363641,ENSP00000375986,ENSP00000378118,ENSP00000378145,ENSP00000394227…	BHLHE40,CCDC109B,CCL2,CCL22,CCL23,CCL8,CD44,CFLAR,CLCF1,CSF2RA,CXCL10,DUSP2,F3,FPR2,HBEGF,HSPB1,IFIT2,MAP3K4,OSM,P2RX7,PLAUR,RAPGEF2,RGS16,SDC4,TNFAIP8,TNFAIP8L3,TXN,VAV3,VEGFB
GO:0002684	positive regulation of immune system process	13	882	0.0029	ENSP00000225831,ENSP00000271450,ENSP00000305651,ENSP00000309338,ENSP00000311127,ENSP00000330696,ENSP00000357153,ENSP00000359073,ENSP00000359488,ENSP00000362205,ENSP00000378118,ENSP00000427114,ENSP00000468897	CCL2,CCL8,CD1D,CLCF1,CXCL10,FCGR2A,FPR2,FYB,GBP5,P2RX7,TREM2,VAV3,VEGFB
GO:0002685	regulation of leukocyte migration	6	175	0.0031	ENSP00000225831,ENSP00000302846,ENSP00000305651,ENSP00000311127,ENSP00000378118,ENSP00000468897	CCL2,CCL8,CXCL10,FPR2,PTGER4,VEGFB
GO:0050731	positive regulation of peptidyl-tyrosine phosphorylation	6	180	0.0035	ENSP00000215781,ENSP00000230990,ENSP00000309338,ENSP00000311127,ENSP00000362205,ENSP00000398632	CD44,CLCF1,HBEGF,OSM,TREM2,VEGFB
GO:0051607	defense response to virus	6	181	0.0036	ENSP00000245414,ENSP00000305651,ENSP00000306565,ENSP00000359504,ENSP00000360891,ENSP00000381601	CXCL10,GBP1,IFIT2,IRF1,ISG20,MX1
GO:0065008	regulation of biological quality	30	3559	0.0037	ENSP00000005178,ENSP00000215781,ENSP00000222219,ENSP00000225831,ENSP00000245185,ENSP00000245414,ENSP00000248553,ENSP00000257549,ENSP00000264431,ENSP00000280612,ENSP00000285930,ENSP00000297258,ENSP00000305651,ENSP00000330696,ENSP00000334145,ENSP00000334448,ENSP00000339328,ENSP00000344741,ENSP00000345393,ENSP00000356540,ENSP00000359073,ENSP00000363641,ENSP00000367691,ENSP00000375986,ENSP00000378118…	AKR1B1,CCDC109B,CCL2,CCL23,CCL8,CXCL10,DNASE2,F3,FABP5,FPR2,GNG2,HK1,HSPB1,INSIG1,IRF1,LPAR6,MAFF,MAP3K4,MT2A,OSM,P2RX7,PDK4,PLAUR,RAPGEF2,SDS,SLC39A8,SLC7A11,STX11,TXN,VAV3
GO:0009987	cellular process	78	14652	0.0040	ENSP00000005178,ENSP00000075120,ENSP00000175506,ENSP00000215781,ENSP00000219235,ENSP00000222219,ENSP00000225831,ENSP00000227155,ENSP00000230990,ENSP00000245185,ENSP00000245414,ENSP00000248553,ENSP00000256495,ENSP00000257549,ENSP00000264431,ENSP00000271450,ENSP00000273153,ENSP00000277632,ENSP00000280612,ENSP00000282344,ENSP00000285930,ENSP00000288943,ENSP00000295025,ENSP00000297258,ENSP00000299736…	ACSL5,AKR1B1,ASNS,BHLHE40,C17orf96,CCDC109B,CCL2,CCL22,CCL23,CCL8,CD1D,CD44,CD48,CD82,CENPV,CFLAR,CLCF1,CSF2RA,CSRNP1,CXCL10,DNASE2,DUSP2,F3,FABP5,FAM129A,FAM188A,FCGR2A,FPR2,FRAT2,FSCN1,FYB,GBP1,GBP2,GBP5,GNG2,GPR132,HBEGF,HELZ2,HK1,HSPB1,IFIT2,INSIG1,IRF1,ISG20,LPAR6,MAF,MAFF,MAP3K4,MSC,MT2A,MX1,NCEH1,OSM,P2RX7,PDK4,PDSS1,PLAUR,PPP3CC,PTGER4,RAPGEF2,REL,RGS16,RNF19B,SDC4,SDS,SLC2A3,SLC39A8,SLC7…
GO:0050920	regulation of chemotaxis	6	188	0.0043	ENSP00000225831,ENSP00000248553,ENSP00000305651,ENSP00000311127,ENSP00000334145,ENSP00000468897	CCL2,CXCL10,F3,FPR2,HSPB1,VEGFB
GO:0019725	cellular homeostasis	12	806	0.0045	ENSP00000225831,ENSP00000245185,ENSP00000305651,ENSP00000330696,ENSP00000363641,ENSP00000367691,ENSP00000378118,ENSP00000378145,ENSP00000378310,ENSP00000402103,ENSP00000468897,ENSP00000481357	CCDC109B,CCL2,CCL23,CCL8,CXCL10,FPR2,HK1,LPAR6,MT2A,P2RX7,SLC39A8,TXN
GO:0042592	homeostatic process	17	1491	0.0050	ENSP00000005178,ENSP00000222219,ENSP00000225831,ENSP00000245185,ENSP00000285930,ENSP00000297258,ENSP00000305651,ENSP00000330696,ENSP00000344741,ENSP00000363641,ENSP00000367691,ENSP00000378118,ENSP00000378145,ENSP00000378310,ENSP00000402103,ENSP00000468897,ENSP00000481357	AKR1B1,CCDC109B,CCL2,CCL23,CCL8,CXCL10,DNASE2,FABP5,FPR2,HK1,INSIG1,LPAR6,MT2A,P2RX7,PDK4,SLC39A8,TXN
GO:0006928	movement of cell or subcellular component	16	1355	0.0053	ENSP00000219235,ENSP00000225831,ENSP00000230990,ENSP00000248553,ENSP00000264431,ENSP00000280612,ENSP00000299736,ENSP00000305651,ENSP00000359073,ENSP00000361818,ENSP00000371798,ENSP00000378118,ENSP00000398632,ENSP00000468897,ENSP00000481357,ENSP00000484431	CCL2,CCL22,CCL23,CCL8,CD44,CD48,CENPV,CXCL10,FPR2,FSCN1,HBEGF,HSPB1,RAPGEF2,SDC4,SLC7A11,VAV3
GO:0005996	monosaccharide metabolic process	6	198	0.0054	ENSP00000005178,ENSP00000075120,ENSP00000257549,ENSP00000285930,ENSP00000297258,ENSP00000402103	AKR1B1,FABP5,HK1,PDK4,SDS,SLC2A3
GO:0060548	negative regulation of cell death	13	953	0.0055	ENSP00000005178,ENSP00000175506,ENSP00000225831,ENSP00000248553,ENSP00000285930,ENSP00000295025,ENSP00000309338,ENSP00000311127,ENSP00000312455,ENSP00000339328,ENSP00000363641,ENSP00000398632,ENSP00000427424	AKR1B1,ASNS,CCL2,CD44,CFLAR,CLCF1,HSPB1,PDK4,PLAUR,REL,TNFAIP8,TXN,VEGFB
GO:0050878	regulation of body fluid levels	9	483	0.0058	ENSP00000245414,ENSP00000280612,ENSP00000285930,ENSP00000330696,ENSP00000334145,ENSP00000334448,ENSP00000339328,ENSP00000345393,ENSP00000359073	AKR1B1,F3,GNG2,IRF1,MAFF,P2RX7,PLAUR,SLC7A11,VAV3
GO:0035556	intracellular signal transduction	17	1528	0.0064	ENSP00000225831,ENSP00000230990,ENSP00000248553,ENSP00000264431,ENSP00000285930,ENSP00000295025,ENSP00000302846,ENSP00000309338,ENSP00000328016,ENSP00000330696,ENSP00000334448,ENSP00000359073,ENSP00000375986,ENSP00000380878,ENSP00000394227,ENSP00000427114,ENSP00000468897	AKR1B1,CCL2,CLCF1,CSF2RA,FPR2,FYB,GNG2,HBEGF,HSPB1,MAP3K4,P2RX7,PPP3CC,PTGER4,RAPGEF2,REL,TNFAIP8L3,VAV3
GO:0006875	cellular metal ion homeostasis	9	499	0.0071	ENSP00000245185,ENSP00000305651,ENSP00000330696,ENSP00000367691,ENSP00000378118,ENSP00000378145,ENSP00000378310,ENSP00000468897,ENSP00000481357	CCDC109B,CCL23,CCL8,CXCL10,FPR2,LPAR6,MT2A,P2RX7,SLC39A8
GO:0048523	negative regulation of cellular process	34	4454	0.0071	ENSP00000005178,ENSP00000175506,ENSP00000215781,ENSP00000225831,ENSP00000230990,ENSP00000245414,ENSP00000248553,ENSP00000256495,ENSP00000264431,ENSP00000285930,ENSP00000288943,ENSP00000295025,ENSP00000302846,ENSP00000305651,ENSP00000309338,ENSP00000311127,ENSP00000312455,ENSP00000321445,ENSP00000327048,ENSP00000328818,ENSP00000330696,ENSP00000339328,ENSP00000344741,ENSP00000356481,ENSP00000356529…	AKR1B1,ASNS,BHLHE40,CCL2,CCL23,CCL8,CD44,CFLAR,CLCF1,CXCL10,DUSP2,FAM129A,GBP1,GPR132,HBEGF,HSPB1,INSIG1,IRF1,MAF,MSC,OSM,P2RX7,PDK4,PLAUR,PTGER4,RAPGEF2,REL,RGS16,SDC4,TGFBI,TNFAIP8,TNFRSF9,TXN,VEGFB
GO:0070663	regulation of leukocyte proliferation	6	213	0.0075	ENSP00000245414,ENSP00000309338,ENSP00000357153,ENSP00000359073,ENSP00000361818,ENSP00000378118	CCL8,CD1D,CLCF1,IRF1,SDC4,VAV3
GO:0050921	positive regulation of chemotaxis	5	138	0.0077	ENSP00000248553,ENSP00000305651,ENSP00000311127,ENSP00000334145,ENSP00000468897	CXCL10,F3,FPR2,HSPB1,VEGFB
GO:0050776	regulation of immune response	12	873	0.0085	ENSP00000245414,ENSP00000271450,ENSP00000309338,ENSP00000330696,ENSP00000357153,ENSP00000359073,ENSP00000359488,ENSP00000359504,ENSP00000362205,ENSP00000427114,ENSP00000468897,ENSP00000484431	CD1D,CD48,CLCF1,FCGR2A,FPR2,FYB,GBP1,GBP5,IRF1,P2RX7,TREM2,VAV3
GO:0072503	cellular divalent inorganic cation homeostasis	8	407	0.0085	ENSP00000305651,ENSP00000330696,ENSP00000367691,ENSP00000378118,ENSP00000378145,ENSP00000378310,ENSP00000468897,ENSP00000481357	CCDC109B,CCL23,CCL8,CXCL10,FPR2,LPAR6,P2RX7,SLC39A8
GO:0055080	cation homeostasis	10	629	0.0086	ENSP00000005178,ENSP00000245185,ENSP00000305651,ENSP00000330696,ENSP00000367691,ENSP00000378118,ENSP00000378145,ENSP00000378310,ENSP00000468897,ENSP00000481357	CCDC109B,CCL23,CCL8,CXCL10,FPR2,LPAR6,MT2A,P2RX7,PDK4,SLC39A8
GO:0030334	regulation of cell migration	11	753	0.0088	ENSP00000225831,ENSP00000230990,ENSP00000248553,ENSP00000264431,ENSP00000302846,ENSP00000305651,ENSP00000311127,ENSP00000334145,ENSP00000361818,ENSP00000378118,ENSP00000468897	CCL2,CCL8,CXCL10,F3,FPR2,HBEGF,HSPB1,PTGER4,RAPGEF2,SDC4,VEGFB
GO:0043552	positive regulation of phosphatidylinositol 3-kinase activity	3	33	0.0093	ENSP00000328016,ENSP00000359073,ENSP00000468897	FPR2,TNFAIP8L3,VAV3
GO:0042127	regulation of cell population proliferation	17	1594	0.0095	ENSP00000215781,ENSP00000225831,ENSP00000230990,ENSP00000245414,ENSP00000264431,ENSP00000285930,ENSP00000305651,ENSP00000309338,ENSP00000311127,ENSP00000312455,ENSP00000334145,ENSP00000357153,ENSP00000359073,ENSP00000361818,ENSP00000378118,ENSP00000478699,ENSP00000481357	AKR1B1,CCL2,CCL23,CCL8,CD1D,CFLAR,CLCF1,CXCL10,F3,HBEGF,IRF1,OSM,RAPGEF2,SDC4,TNFRSF9,VAV3,VEGFB
GO:0098771	inorganic ion homeostasis	10	643	0.0098	ENSP00000005178,ENSP00000245185,ENSP00000305651,ENSP00000330696,ENSP00000367691,ENSP00000378118,ENSP00000378145,ENSP00000378310,ENSP00000468897,ENSP00000481357	CCDC109B,CCL23,CCL8,CXCL10,FPR2,LPAR6,MT2A,P2RX7,PDK4,SLC39A8
GO:0006984	ER-nucleus signaling pathway	3	34	0.0099	ENSP00000175506,ENSP00000225831,ENSP00000344741	ASNS,CCL2,INSIG1
GO:1901701	cellular response to oxygen-containing compound	12	896	0.0100	ENSP00000005178,ENSP00000225831,ENSP00000264431,ENSP00000285930,ENSP00000302846,ENSP00000305651,ENSP00000312455,ENSP00000330696,ENSP00000334448,ENSP00000344741,ENSP00000362205,ENSP00000468897	AKR1B1,CCL2,CFLAR,CXCL10,FPR2,GNG2,INSIG1,P2RX7,PDK4,PTGER4,RAPGEF2,TREM2
GO:0050790	regulation of catalytic activity	21	2249	0.0109	ENSP00000219235,ENSP00000225831,ENSP00000248553,ENSP00000264431,ENSP00000288943,ENSP00000305651,ENSP00000312455,ENSP00000328016,ENSP00000330696,ENSP00000334145,ENSP00000339328,ENSP00000356529,ENSP00000359073,ENSP00000361818,ENSP00000363641,ENSP00000375986,ENSP00000378118,ENSP00000398632,ENSP00000427424,ENSP00000468897,ENSP00000481357	CCL2,CCL22,CCL23,CCL8,CD44,CFLAR,CXCL10,DUSP2,F3,FPR2,HSPB1,MAP3K4,P2RX7,PLAUR,RAPGEF2,RGS16,SDC4,TNFAIP8,TNFAIP8L3,TXN,VAV3
GO:0019318	hexose metabolic process	5	154	0.0113	ENSP00000005178,ENSP00000257549,ENSP00000285930,ENSP00000297258,ENSP00000402103	AKR1B1,FABP5,HK1,PDK4,SDS
GO:0072595	maintenance of protein localization in organelle	3	37	0.0118	ENSP00000344741,ENSP00000363641,ENSP00000402103	HK1,INSIG1,TXN
GO:0051897	positive regulation of protein kinase B signaling	5	157	0.0119	ENSP00000230990,ENSP00000311127,ENSP00000328016,ENSP00000334145,ENSP00000363641	F3,HBEGF,TNFAIP8L3,TXN,VEGFB
GO:0055082	cellular chemical homeostasis	10	665	0.0119	ENSP00000245185,ENSP00000305651,ENSP00000330696,ENSP00000367691,ENSP00000378118,ENSP00000378145,ENSP00000378310,ENSP00000402103,ENSP00000468897,ENSP00000481357	CCDC109B,CCL23,CCL8,CXCL10,FPR2,HK1,LPAR6,MT2A,P2RX7,SLC39A8
GO:1901655	cellular response to ketone	4	90	0.0126	ENSP00000285930,ENSP00000302846,ENSP00000312455,ENSP00000334448	AKR1B1,CFLAR,GNG2,PTGER4
GO:0043154	negative regulation of cysteine-type endopeptidase activity involved in apoptotic process	4	91	0.0129	ENSP00000312455,ENSP00000339328,ENSP00000398632,ENSP00000427424	CD44,CFLAR,PLAUR,TNFAIP8
GO:0051224	negative regulation of protein transport	5	161	0.0130	ENSP00000302846,ENSP00000344741,ENSP00000359504,ENSP00000363641,ENSP00000478699	GBP1,INSIG1,PTGER4,TNFRSF9,TXN
GO:0051179	localization	37	5233	0.0132	ENSP00000075120,ENSP00000219235,ENSP00000225831,ENSP00000230990,ENSP00000248553,ENSP00000264431,ENSP00000271450,ENSP00000280612,ENSP00000297258,ENSP00000299736,ENSP00000305651,ENSP00000311127,ENSP00000319991,ENSP00000328016,ENSP00000330696,ENSP00000339328,ENSP00000344741,ENSP00000356540,ENSP00000359073,ENSP00000359488,ENSP00000359497,ENSP00000359504,ENSP00000361818,ENSP00000362205,ENSP00000363641…	ARL5B,CCDC109B,CCL2,CCL22,CCL23,CCL8,CD44,CD48,CENPV,CXCL10,FABP5,FCGR2A,FPR2,FSCN1,FYB,GBP1,GBP2,GBP5,HBEGF,HK1,HSPB1,INSIG1,P2RX7,PLAUR,RAPGEF2,RHOBTB3,SDC4,SLC16A6,SLC2A3,SLC39A8,SLC7A11,STX11,TNFAIP8L3,TREM2,TXN,VAV3,VEGFB
GO:0042304	regulation of fatty acid biosynthetic process	3	40	0.0138	ENSP00000005178,ENSP00000297258,ENSP00000344741	FABP5,INSIG1,PDK4
GO:0030335	positive regulation of cell migration	8	452	0.0141	ENSP00000230990,ENSP00000248553,ENSP00000264431,ENSP00000305651,ENSP00000311127,ENSP00000334145,ENSP00000378118,ENSP00000468897	CCL8,CXCL10,F3,FPR2,HBEGF,HSPB1,RAPGEF2,VEGFB
GO:0043085	positive regulation of catalytic activity	15	1381	0.0152	ENSP00000219235,ENSP00000225831,ENSP00000264431,ENSP00000312455,ENSP00000328016,ENSP00000330696,ENSP00000334145,ENSP00000356529,ENSP00000359073,ENSP00000361818,ENSP00000363641,ENSP00000375986,ENSP00000378118,ENSP00000468897,ENSP00000481357	CCL2,CCL22,CCL23,CCL8,CFLAR,F3,FPR2,MAP3K4,P2RX7,RAPGEF2,RGS16,SDC4,TNFAIP8L3,TXN,VAV3
GO:0048856	anatomical structure development	36	5085	0.0153	ENSP00000175506,ENSP00000215781,ENSP00000222219,ENSP00000225831,ENSP00000230990,ENSP00000245414,ENSP00000264431,ENSP00000273153,ENSP00000280612,ENSP00000285930,ENSP00000288943,ENSP00000297258,ENSP00000302846,ENSP00000305651,ENSP00000309338,ENSP00000311127,ENSP00000312455,ENSP00000321445,ENSP00000327048,ENSP00000330696,ENSP00000344741,ENSP00000345393,ENSP00000357153,ENSP00000359073,ENSP00000360058…	AKR1B1,ASNS,C17orf96,CCL2,CD1D,CD44,CFLAR,CLCF1,CSRNP1,CXCL10,DNASE2,DUSP2,FABP5,FPR2,FRAT2,FSCN1,HBEGF,INSIG1,IRF1,MAF,MAFF,MAP3K4,MSC,OSM,P2RX7,PPP3CC,PTGER4,RAPGEF2,RHOBTB3,SDC4,SLC7A11,TGFBI,TNFRSF9,TREM2,VAV3,VEGFB
GO:0010469	regulation of signaling receptor activity	9	577	0.0158	ENSP00000215781,ENSP00000219235,ENSP00000225831,ENSP00000230990,ENSP00000305651,ENSP00000309338,ENSP00000311127,ENSP00000378118,ENSP00000481357	CCL2,CCL22,CCL23,CCL8,CLCF1,CXCL10,HBEGF,OSM,VEGFB
GO:0007275	multicellular organism development	34	4726	0.0171	ENSP00000175506,ENSP00000215781,ENSP00000222219,ENSP00000225831,ENSP00000230990,ENSP00000245414,ENSP00000264431,ENSP00000273153,ENSP00000280612,ENSP00000285930,ENSP00000288943,ENSP00000302846,ENSP00000305651,ENSP00000309338,ENSP00000311127,ENSP00000312455,ENSP00000321445,ENSP00000327048,ENSP00000330696,ENSP00000344741,ENSP00000345393,ENSP00000357153,ENSP00000359073,ENSP00000360058,ENSP00000361818…	AKR1B1,ASNS,C17orf96,CCL2,CD1D,CD44,CFLAR,CLCF1,CSRNP1,CXCL10,DNASE2,DUSP2,FPR2,FRAT2,HBEGF,INSIG1,IRF1,MAF,MAFF,MAP3K4,MSC,OSM,P2RX7,PPP3CC,PTGER4,RAPGEF2,RHOBTB3,SDC4,SLC7A11,TGFBI,TNFRSF9,TREM2,VAV3,VEGFB
GO:0043549	regulation of kinase activity	11	849	0.0188	ENSP00000248553,ENSP00000264431,ENSP00000288943,ENSP00000305651,ENSP00000328016,ENSP00000330696,ENSP00000359073,ENSP00000361818,ENSP00000363641,ENSP00000375986,ENSP00000468897	CXCL10,DUSP2,FPR2,HSPB1,MAP3K4,P2RX7,RAPGEF2,SDC4,TNFAIP8L3,TXN,VAV3
GO:1904018	positive regulation of vasculature development	5	179	0.0188	ENSP00000248553,ENSP00000264431,ENSP00000311127,ENSP00000312455,ENSP00000334145	CFLAR,F3,HSPB1,RAPGEF2,VEGFB
GO:0019216	regulation of lipid metabolic process	7	373	0.0197	ENSP00000005178,ENSP00000297258,ENSP00000328016,ENSP00000344741,ENSP00000359073,ENSP00000417401,ENSP00000468897	FABP5,FPR2,HELZ2,INSIG1,PDK4,TNFAIP8L3,VAV3
GO:0043066	negative regulation of apoptotic process	11	859	0.0199	ENSP00000005178,ENSP00000175506,ENSP00000225831,ENSP00000248553,ENSP00000285930,ENSP00000309338,ENSP00000311127,ENSP00000312455,ENSP00000339328,ENSP00000398632,ENSP00000427424	AKR1B1,ASNS,CCL2,CD44,CFLAR,CLCF1,HSPB1,PDK4,PLAUR,TNFAIP8,VEGFB
GO:0071417	cellular response to organonitrogen compound	8	485	0.0199	ENSP00000005178,ENSP00000264431,ENSP00000285930,ENSP00000312455,ENSP00000330696,ENSP00000334448,ENSP00000362205,ENSP00000468897	AKR1B1,CFLAR,FPR2,GNG2,P2RX7,PDK4,RAPGEF2,TREM2
GO:0080090	regulation of primary metabolic process	40	5982	0.0199	ENSP00000005178,ENSP00000215781,ENSP00000219235,ENSP00000225831,ENSP00000230990,ENSP00000245414,ENSP00000248553,ENSP00000256495,ENSP00000264431,ENSP00000273153,ENSP00000288943,ENSP00000295025,ENSP00000297258,ENSP00000305651,ENSP00000309338,ENSP00000311127,ENSP00000312455,ENSP00000321445,ENSP00000327048,ENSP00000328016,ENSP00000330696,ENSP00000334145,ENSP00000339328,ENSP00000344741,ENSP00000345393…	BHLHE40,C17orf96,CCL2,CCL22,CCL23,CCL8,CD44,CFLAR,CLCF1,CSRNP1,CXCL10,DUSP2,F3,FABP5,FAM129A,FPR2,GBP1,HBEGF,HELZ2,HSPB1,INSIG1,IRF1,MAF,MAFF,MAP3K4,MSC,OSM,P2RX7,PDK4,PLAUR,RAPGEF2,REL,RNF19B,SDC4,TNFAIP8,TNFAIP8L3,TREM2,TXN,VAV3,VEGFB
GO:0032101	regulation of response to external stimulus	10	732	0.0204	ENSP00000215781,ENSP00000225831,ENSP00000248553,ENSP00000302846,ENSP00000305651,ENSP00000311127,ENSP00000334145,ENSP00000339328,ENSP00000359488,ENSP00000468897	CCL2,CXCL10,F3,FPR2,GBP5,HSPB1,OSM,PLAUR,PTGER4,VEGFB
GO:0080134	regulation of response to stress	14	1299	0.0220	ENSP00000215781,ENSP00000230990,ENSP00000245414,ENSP00000248553,ENSP00000302846,ENSP00000311127,ENSP00000334145,ENSP00000339328,ENSP00000344741,ENSP00000357153,ENSP00000359488,ENSP00000363641,ENSP00000375986,ENSP00000398632	CD1D,CD44,F3,GBP5,HBEGF,HSPB1,INSIG1,IRF1,MAP3K4,OSM,PLAUR,PTGER4,TXN,VEGFB
GO:0036499	PERK-mediated unfolded protein response	2	12	0.0225	ENSP00000175506,ENSP00000225831	ASNS,CCL2
GO:0002688	regulation of leukocyte chemotaxis	4	112	0.0227	ENSP00000225831,ENSP00000305651,ENSP00000311127,ENSP00000468897	CCL2,CXCL10,FPR2,VEGFB
GO:0090303	positive regulation of wound healing	3	51	0.0228	ENSP00000230990,ENSP00000311127,ENSP00000334145	F3,HBEGF,VEGFB
GO:0006006	glucose metabolic process	4	113	0.0229	ENSP00000005178,ENSP00000257549,ENSP00000297258,ENSP00000402103	FABP5,HK1,PDK4,SDS
GO:0006874	cellular calcium ion homeostasis	7	388	0.0229	ENSP00000305651,ENSP00000330696,ENSP00000367691,ENSP00000378118,ENSP00000378145,ENSP00000468897,ENSP00000481357	CCDC109B,CCL23,CCL8,CXCL10,FPR2,LPAR6,P2RX7
GO:0045321	leukocyte activation	11	894	0.0250	ENSP00000075120,ENSP00000245414,ENSP00000271450,ENSP00000297258,ENSP00000302846,ENSP00000309338,ENSP00000330696,ENSP00000339328,ENSP00000357153,ENSP00000398632,ENSP00000468897	CD1D,CD44,CLCF1,FABP5,FCGR2A,FPR2,IRF1,P2RX7,PLAUR,PTGER4,SLC2A3
GO:0031323	regulation of cellular metabolic process	40	6082	0.0254	ENSP00000005178,ENSP00000215781,ENSP00000219235,ENSP00000225831,ENSP00000230990,ENSP00000245414,ENSP00000248553,ENSP00000256495,ENSP00000264431,ENSP00000273153,ENSP00000288943,ENSP00000295025,ENSP00000297258,ENSP00000305651,ENSP00000309338,ENSP00000311127,ENSP00000312455,ENSP00000321445,ENSP00000327048,ENSP00000328016,ENSP00000330696,ENSP00000334145,ENSP00000339328,ENSP00000344741,ENSP00000345393…	BHLHE40,C17orf96,CCL2,CCL22,CCL23,CCL8,CD44,CFLAR,CLCF1,CSRNP1,CXCL10,DUSP2,F3,FABP5,FAM129A,FPR2,GBP1,HBEGF,HELZ2,HSPB1,INSIG1,IRF1,MAF,MAFF,MAP3K4,MSC,OSM,P2RX7,PDK4,PLAUR,RAPGEF2,REL,RNF19B,SDC4,TNFAIP8,TNFAIP8L3,TREM2,TXN,VAV3,VEGFB
GO:0071398	cellular response to fatty acid	3	54	0.0255	ENSP00000005178,ENSP00000302846,ENSP00000334448	GNG2,PDK4,PTGER4
GO:0032496	response to lipopolysaccharide	6	298	0.0274	ENSP00000225831,ENSP00000302846,ENSP00000305651,ENSP00000330696,ENSP00000362205,ENSP00000478699	CCL2,CXCL10,P2RX7,PTGER4,TNFRSF9,TREM2
GO:0006887	exocytosis	10	774	0.0276	ENSP00000075120,ENSP00000271450,ENSP00000297258,ENSP00000311127,ENSP00000330696,ENSP00000339328,ENSP00000356540,ENSP00000378118,ENSP00000398632,ENSP00000468897	CCL8,CD44,FABP5,FCGR2A,FPR2,P2RX7,PLAUR,SLC2A3,STX11,VEGFB
GO:0043547	positive regulation of GTPase activity	7	406	0.0276	ENSP00000219235,ENSP00000225831,ENSP00000264431,ENSP00000356529,ENSP00000359073,ENSP00000378118,ENSP00000481357	CCL2,CCL22,CCL23,CCL8,RAPGEF2,RGS16,VAV3
GO:0050670	regulation of lymphocyte proliferation	5	205	0.0283	ENSP00000245414,ENSP00000309338,ENSP00000357153,ENSP00000359073,ENSP00000361818	CD1D,CLCF1,IRF1,SDC4,VAV3
GO:0007187	G protein-coupled receptor signaling pathway, coupled to cyclic nucleotide second messenger	5	206	0.0287	ENSP00000225831,ENSP00000264431,ENSP00000302846,ENSP00000334448,ENSP00000468897	CCL2,FPR2,GNG2,PTGER4,RAPGEF2
GO:0048731	system development	30	4144	0.0292	ENSP00000175506,ENSP00000222219,ENSP00000225831,ENSP00000230990,ENSP00000245414,ENSP00000264431,ENSP00000273153,ENSP00000280612,ENSP00000285930,ENSP00000302846,ENSP00000305651,ENSP00000309338,ENSP00000311127,ENSP00000312455,ENSP00000321445,ENSP00000327048,ENSP00000330696,ENSP00000344741,ENSP00000345393,ENSP00000357153,ENSP00000359073,ENSP00000361818,ENSP00000362205,ENSP00000369318,ENSP00000375986…	AKR1B1,ASNS,C17orf96,CCL2,CD1D,CD44,CFLAR,CLCF1,CSRNP1,CXCL10,DNASE2,FPR2,HBEGF,INSIG1,IRF1,MAF,MAFF,MAP3K4,MSC,P2RX7,PPP3CC,PTGER4,RAPGEF2,RHOBTB3,SDC4,SLC7A11,TGFBI,TREM2,VAV3,VEGFB
GO:0050710	negative regulation of cytokine secretion	3	58	0.0292	ENSP00000302846,ENSP00000359504,ENSP00000478699	GBP1,PTGER4,TNFRSF9
GO:0061041	regulation of wound healing	4	124	0.0292	ENSP00000230990,ENSP00000311127,ENSP00000334145,ENSP00000339328	F3,HBEGF,PLAUR,VEGFB
GO:1901342	regulation of vasculature development	6	305	0.0292	ENSP00000248553,ENSP00000264431,ENSP00000305651,ENSP00000311127,ENSP00000312455,ENSP00000334145	CFLAR,CXCL10,F3,HSPB1,RAPGEF2,VEGFB
GO:0043281	regulation of cysteine-type endopeptidase activity involved in apoptotic process	5	209	0.0295	ENSP00000312455,ENSP00000334145,ENSP00000339328,ENSP00000398632,ENSP00000427424	CD44,CFLAR,F3,PLAUR,TNFAIP8
GO:0009612	response to mechanical stimulus	5	210	0.0299	ENSP00000175506,ENSP00000245414,ENSP00000302846,ENSP00000305651,ENSP00000330696	ASNS,CXCL10,IRF1,P2RX7,PTGER4
GO:0002687	positive regulation of leukocyte migration	4	127	0.0308	ENSP00000305651,ENSP00000311127,ENSP00000378118,ENSP00000468897	CCL8,CXCL10,FPR2,VEGFB
GO:0008283	cell population proliferation	9	676	0.0350	ENSP00000215781,ENSP00000306565,ENSP00000330696,ENSP00000334448,ENSP00000344741,ENSP00000360058,ENSP00000363641,ENSP00000371798,ENSP00000416330	FRAT2,FSCN1,GNG2,INSIG1,ISG20,OSM,P2RX7,TGFBI,TXN
GO:0044093	positive regulation of molecular function	16	1713	0.0359	ENSP00000219235,ENSP00000225831,ENSP00000264431,ENSP00000312455,ENSP00000328016,ENSP00000330696,ENSP00000334145,ENSP00000339328,ENSP00000356529,ENSP00000359073,ENSP00000361818,ENSP00000363641,ENSP00000375986,ENSP00000378118,ENSP00000468897,ENSP00000481357	CCL2,CCL22,CCL23,CCL8,CFLAR,F3,FPR2,MAP3K4,P2RX7,PLAUR,RAPGEF2,RGS16,SDC4,TNFAIP8L3,TXN,VAV3
GO:0007186	G protein-coupled receptor signaling pathway	13	1247	0.0360	ENSP00000219235,ENSP00000225831,ENSP00000264431,ENSP00000302846,ENSP00000305651,ENSP00000328818,ENSP00000334448,ENSP00000356529,ENSP00000359073,ENSP00000367691,ENSP00000378118,ENSP00000468897,ENSP00000481357	CCL2,CCL22,CCL23,CCL8,CXCL10,FPR2,GNG2,GPR132,LPAR6,PTGER4,RAPGEF2,RGS16,VAV3
GO:0033674	positive regulation of kinase activity	8	553	0.0360	ENSP00000264431,ENSP00000328016,ENSP00000330696,ENSP00000359073,ENSP00000361818,ENSP00000363641,ENSP00000375986,ENSP00000468897	FPR2,MAP3K4,P2RX7,RAPGEF2,SDC4,TNFAIP8L3,TXN,VAV3
GO:0000165	MAPK cascade	6	323	0.0361	ENSP00000225831,ENSP00000230990,ENSP00000264431,ENSP00000302846,ENSP00000375986,ENSP00000394227	CCL2,CSF2RA,HBEGF,MAP3K4,PTGER4,RAPGEF2
GO:0009617	response to bacterium	8	555	0.0361	ENSP00000225831,ENSP00000302846,ENSP00000305651,ENSP00000330696,ENSP00000357153,ENSP00000359488,ENSP00000362205,ENSP00000478699	CCL2,CD1D,CXCL10,GBP5,P2RX7,PTGER4,TNFRSF9,TREM2
GO:0032940	secretion by cell	11	959	0.0368	ENSP00000075120,ENSP00000271450,ENSP00000297258,ENSP00000311127,ENSP00000330696,ENSP00000339328,ENSP00000356540,ENSP00000359488,ENSP00000378118,ENSP00000398632,ENSP00000468897	CCL8,CD44,FABP5,FCGR2A,FPR2,GBP5,P2RX7,PLAUR,SLC2A3,STX11,VEGFB
GO:0051171	regulation of nitrogen compound metabolic process	38	5827	0.0368	ENSP00000005178,ENSP00000215781,ENSP00000219235,ENSP00000225831,ENSP00000230990,ENSP00000245414,ENSP00000248553,ENSP00000256495,ENSP00000264431,ENSP00000273153,ENSP00000288943,ENSP00000295025,ENSP00000305651,ENSP00000309338,ENSP00000311127,ENSP00000312455,ENSP00000321445,ENSP00000327048,ENSP00000328016,ENSP00000330696,ENSP00000334145,ENSP00000339328,ENSP00000344741,ENSP00000345393,ENSP00000356481…	BHLHE40,C17orf96,CCL2,CCL22,CCL23,CCL8,CD44,CFLAR,CLCF1,CSRNP1,CXCL10,DUSP2,F3,FAM129A,FPR2,GBP1,HBEGF,HELZ2,HSPB1,INSIG1,IRF1,MAF,MAFF,MAP3K4,MSC,OSM,P2RX7,PDK4,PLAUR,RAPGEF2,REL,RNF19B,SDC4,TNFAIP8,TNFAIP8L3,TREM2,TXN,VEGFB
GO:0051704	multi-organism process	19	2222	0.0368	ENSP00000219235,ENSP00000225831,ENSP00000245414,ENSP00000248553,ENSP00000285930,ENSP00000302846,ENSP00000305651,ENSP00000306565,ENSP00000312455,ENSP00000330696,ENSP00000345393,ENSP00000357153,ENSP00000359488,ENSP00000359504,ENSP00000360891,ENSP00000362205,ENSP00000378118,ENSP00000381601,ENSP00000478699	AKR1B1,CCL2,CCL22,CCL8,CD1D,CFLAR,CXCL10,GBP1,GBP5,HSPB1,IFIT2,IRF1,ISG20,MAFF,MX1,P2RX7,PTGER4,TNFRSF9,TREM2
GO:0071495	cellular response to endogenous stimulus	12	1106	0.0369	ENSP00000005178,ENSP00000175506,ENSP00000225831,ENSP00000264431,ENSP00000285930,ENSP00000302846,ENSP00000312455,ENSP00000330696,ENSP00000334448,ENSP00000362205,ENSP00000398632,ENSP00000468897	AKR1B1,ASNS,CCL2,CD44,CFLAR,FPR2,GNG2,P2RX7,PDK4,PTGER4,RAPGEF2,TREM2
GO:0098542	defense response to other organism	7	438	0.0369	ENSP00000245414,ENSP00000305651,ENSP00000306565,ENSP00000330696,ENSP00000359504,ENSP00000360891,ENSP00000381601	CXCL10,GBP1,IFIT2,IRF1,ISG20,MX1,P2RX7
GO:0071380	cellular response to prostaglandin E stimulus	2	18	0.0371	ENSP00000302846,ENSP00000334448	GNG2,PTGER4
GO:0033993	response to lipid	10	825	0.0374	ENSP00000005178,ENSP00000225831,ENSP00000302846,ENSP00000305651,ENSP00000312455,ENSP00000330696,ENSP00000334448,ENSP00000344741,ENSP00000362205,ENSP00000478699	CCL2,CFLAR,CXCL10,GNG2,INSIG1,P2RX7,PDK4,PTGER4,TNFRSF9,TREM2
GO:0045055	regulated exocytosis	9	691	0.0375	ENSP00000075120,ENSP00000271450,ENSP00000297258,ENSP00000311127,ENSP00000330696,ENSP00000339328,ENSP00000356540,ENSP00000398632,ENSP00000468897	CD44,FABP5,FCGR2A,FPR2,P2RX7,PLAUR,SLC2A3,STX11,VEGFB
GO:0048010	vascular endothelial growth factor receptor signaling pathway	3	67	0.0382	ENSP00000248553,ENSP00000311127,ENSP00000359073	HSPB1,VAV3,VEGFB
GO:1901700	response to oxygen-containing compound	14	1427	0.0399	ENSP00000005178,ENSP00000175506,ENSP00000225831,ENSP00000264431,ENSP00000285930,ENSP00000302846,ENSP00000305651,ENSP00000312455,ENSP00000330696,ENSP00000334448,ENSP00000344741,ENSP00000362205,ENSP00000468897,ENSP00000478699	AKR1B1,ASNS,CCL2,CFLAR,CXCL10,FPR2,GNG2,INSIG1,P2RX7,PDK4,PTGER4,RAPGEF2,TNFRSF9,TREM2
GO:0051051	negative regulation of transport	7	450	0.0409	ENSP00000215781,ENSP00000297258,ENSP00000302846,ENSP00000344741,ENSP00000359504,ENSP00000363641,ENSP00000478699	FABP5,GBP1,INSIG1,OSM,PTGER4,TNFRSF9,TXN
GO:0032501	multicellular organismal process	41	6507	0.0414	ENSP00000175506,ENSP00000215781,ENSP00000222219,ENSP00000225831,ENSP00000230990,ENSP00000245414,ENSP00000256495,ENSP00000264431,ENSP00000273153,ENSP00000280612,ENSP00000285930,ENSP00000288943,ENSP00000302846,ENSP00000305651,ENSP00000309338,ENSP00000311127,ENSP00000312455,ENSP00000321445,ENSP00000327048,ENSP00000330696,ENSP00000334145,ENSP00000334448,ENSP00000339328,ENSP00000344741,ENSP00000345393…	AKR1B1,ASNS,BHLHE40,C17orf96,CCL2,CD1D,CD44,CFLAR,CLCF1,CSRNP1,CXCL10,DNASE2,DUSP2,F3,FPR2,FRAT2,GBP5,GNG2,HBEGF,INSIG1,IRF1,MAF,MAFF,MAP3K4,MSC,NCEH1,OSM,P2RX7,PLAUR,PPP3CC,PTGER4,RAPGEF2,RGS16,RHOBTB3,SDC4,SLC7A11,TGFBI,TNFRSF9,TREM2,VAV3,VEGFB
GO:1903055	positive regulation of extracellular matrix organization	2	20	0.0431	ENSP00000312455,ENSP00000371798	CFLAR,FSCN1
GO:0002819	regulation of adaptive immune response	4	147	0.0452	ENSP00000245414,ENSP00000309338,ENSP00000330696,ENSP00000484431	CD48,CLCF1,IRF1,P2RX7
GO:0046427	positive regulation of receptor signaling pathway via JAK-STAT	3	73	0.0462	ENSP00000215781,ENSP00000285930,ENSP00000309338	AKR1B1,CLCF1,OSM
GO:0090026	positive regulation of monocyte chemotaxis	2	21	0.0462	ENSP00000305651,ENSP00000468897	CXCL10,FPR2
GO:0098581	detection of external biotic stimulus	2	21	0.0462	ENSP00000357153,ENSP00000362205	CD1D,TREM2
GO:1901623	regulation of lymphocyte chemotaxis	2	21	0.0462	ENSP00000225831,ENSP00000305651	CCL2,CXCL10
GO:0050778	positive regulation of immune response	8	589	0.0463	ENSP00000271450,ENSP00000309338,ENSP00000330696,ENSP00000357153,ENSP00000359073,ENSP00000359488,ENSP00000427114,ENSP00000468897	CD1D,CLCF1,FCGR2A,FPR2,FYB,GBP5,P2RX7,VAV3
GO:0034067	protein localization to Golgi apparatus	2	22	0.0484	ENSP00000359488,ENSP00000366487	ARL5B,GBP5

## Sheet: KEGG MOCT 205
Supplementary table 3: KEGG pathway analysis in MOCT infected with Mtb UT205
#term ID	term description	observed gene count	background gene count	false discovery rate	matching proteins in your network (IDs)	matching proteins in your network (labels)
hsa04060	Cytokine-cytokine receptor interaction	9	263	0.00041	ENSP00000215781,ENSP00000219235,ENSP00000225831,ENSP00000305651,ENSP00000309338,ENSP00000311127,ENSP00000378118,ENSP00000394227,ENSP00000478699	CCL2,CCL22,CCL8,CLCF1,CSF2RA,CXCL10,OSM,TNFRSF9,VEGFB
hsa04621	NOD-like receptor signaling pathway	6	166	0.0075	ENSP00000225831,ENSP00000330696,ENSP00000359488,ENSP00000359497,ENSP00000359504,ENSP00000363641	CCL2,GBP1,GBP2,GBP5,P2RX7,TXN
hsa04062	Chemokine signaling pathway	6	181	0.0079	ENSP00000219235,ENSP00000225831,ENSP00000305651,ENSP00000334448,ENSP00000359073,ENSP00000378118	CCL2,CCL22,CCL8,CXCL10,GNG2,VAV3
hsa04216	Ferroptosis	3	40	0.0306	ENSP00000280612,ENSP00000348429,ENSP00000378310	ACSL5,SLC39A8,SLC7A11

## Sheet: GO MOTB 127-205
Supplementary table 3: Biological functions by Gene Ontology (GO) of common genes expressed in MOTB infected with Mtb UT127 and UT205
#term ID	description	size	overlap	expect	enrichment Ratio	pValue	FDR	overlapId	userId
GO:0005776)	autophagic vacuole membrane	251	3	0.142310418143161	210806772908367	0.000291567973189411	0.222174795570331	894;1959;2353	EGR2;FOS;CCND2
GO:0030224)	regulation of monocyte differentiation	393	3	0.222820694542877	134637404580153	0.00108188844299739	0.412199496782006	894;1959;2353	EGR2;FOS;CCND2
GO:0071496	cellular response to external stimulus	259	2	0.146846208362863	136196911196911	0.00873643593723095	1	2353;84557	FOS;MAP1LC3A
GO:1903706	regulation of hemopoiesis	308	2	0.17462792345854	114529220779221	0.0121910382991359	1	2353;81501	FOS;DCSTAMP
GO:0030099	myeloid cell differentiation	322	2	0.182565556343019	109549689440994	0.013273311333902	1	2353;81501	FOS;DCSTAMP
GO:0035902	response to immobilization stress	24	1	0.013607370659107	734895833333333	0.013529974431347	1	2353	FOS
GO:0007517	muscle organ development	348	2	0.197306874557052	101364942528736	0.0153924312589739	1	1959;2353	EGR2;FOS
GO:0060537	muscle tissue development	348	2	0.197306874557052	101364942528736	0.0153924312589739	1	1959;2353	EGR2;FOS
GO:0038179	neurotrophin signaling pathway	30	1	0.0170092133238838	587916666666667	0.0168873337684458	1	10253	SPRY2
GO:0061614	pri-miRNA transcription from RNA polymerase II promoter	31	1	0.0175761871013466	568951612903226	0.0174459205106229	1	2353	FOS

## Sheet: GO MOTB 127
Supplementary table 3: Biological functions by Gene Ontology (GO) in MOTB infected with Mtb UT127
#term ID	description	size	overlap	expect	enrichment Ratio	pValue	FDR	overlapId	userId
GO:0031529	ruffle organization	42	3	0.0714386959603118	419940476190476	4.75227e+09	0.0362122716728299	1436	4070	5962	CSF1R	TACSTD2	RDX
GO:0030031	cell projection assembly	443	5	0.753508150248051	663562829194883	0.000773338722380168	0.240865154634474	4070	5962	7414	8440	374403	TBC1D10C	TACSTD2	RDX	VCL	NCK2
GO:0051156	glucose 6-phosphate metabolic process	27	2	0.0459248759744862	435493827160494	0.000948288010371945	0.240865154634474	3101	23729	SHPK	HK3
GO:0016482	cytosolic transport	138	3	0.234727143869596	127807971014493	0.00159386071604861	0.303630466407261	5962	6272	374403	TBC1D10C	RDX	SORT1
GO:0032970	regulation of actin filament-based process	326	4	0.554500354358611	721370143149284	0.0020622406160461	0.314285469885425	1436	4070	5962	8440	CSF1R	TACSTD2	RDX	NCK2
GO:0051493	regulation of cytoskeleton organization	414	4	0.704181431608788	568035426731079	0.00487167391536647	0.617786585061786	1436	4070	5962	8440	CSF1R	TACSTD2	RDX	NCK2
GO:0097581	lamellipodium organization	71	2	0.120765414599575	165610328638498	0.0064143983800985	0.617786585061786	7414	8440	VCL	NCK2
GO:0034109	homotypic cell-cell adhesion	76	2	0.129270021261517	154714912280702	0.00731860675398821	0.617786585061786	5962	7414	RDX	VCL
GO:0034330	cell junction organization	247	3	0.420127569099929	714068825910931	0.00817409950273984	0.617786585061786	1436	5962	7414	CSF1R	RDX	VCL
GO:0044770	cell cycle phase transition	481	4	0.818143160878809	488911988911989	0.008241554301328	0.617786585061786	493	2273	5962	91607	FHL1	ATP2B4	RDX	SLFN11

## Sheet: CANONICAL MOCT-MOTB-12-205
Supplementary table 3: Canonical pathways by Ingenuity Pathway Analysys (IPA) of genes expressed in MoCT and MOTB infected with Mtb UT127 and UT205
© 2000-2019 QIAGEN. All rights reserved.
Canonical Pathways	MOTB-NI	MOCT 127	MOCT 205	MOTB 127	MOTB 205
Osteoarthritis Pathway	N/A	2.449	3	2	2.236
Role of Pattern Recognition Receptors in Recognition of Bacteria and Viruses	2	2.449	2.646	N/A	2
TREM1 Signaling	2	3.162	3.464	N/A	N/A
HMGB1 Signaling	2.236	3	3.317	N/A	N/A
Dendritic Cell Maturation	2.449	3.207	2.668	N/A	N/A
Neuroinflammation Signaling Pathway	N/A	3	2.858	0	1.633
Role of IL-17F in Allergic Inflammatory Airway Diseases	2	2.449	2.646	N/A	N/A
LXR/RXR Activation	-2	-2.449	-2.646	N/A	N/A
IL-6 Signaling	2.236	2.121	2.121	N/A	N/A
Aryl Hydrocarbon Receptor Signaling	2	2.236	2.236	N/A	N/A
Acute Phase Response Signaling	2	2.121	2.333	0	0
IL-8 Signaling	N/A	2.646	2.828	N/A	N/A
PPAR Signaling	N/A	-2.646	-2.828	N/A	N/A
Antioxidant Action of Vitamin C	N/A	-2.236	-2.449	N/A	N/A
Production of Nitric Oxide and Reactive Oxygen Species in Macrophages	N/A	2.236	2.449	N/A	N/A
Colorectal Cancer Metastasis Signaling	N/A	2.236	2.449	N/A	N/A
p38 MAPK Signaling	N/A	2.236	2.236	N/A	N/A
Toll-like Receptor Signaling	N/A	2.236	2.236	N/A	N/A
IL-1 Signaling	N/A	2.236	2.236	N/A	N/A
Cholecystokinin/Gastrin-mediated Signaling	N/A	2.236	2.236	N/A	N/A
RANK Signaling in Osteoclasts	N/A	N/A	2	1	1
PI3K/AKT Signaling	N/A	2	2	N/A	N/A
iNOS Signaling	N/A	2	2	N/A	N/A
Type I Diabetes Mellitus Signaling	N/A	1.342	1.633	N/A	N/A
Tec Kinase Signaling	N/A	1.342	1.134	0.447	0
Sirtuin Signaling Pathway	N/A	0.447	0.447	1	1
NF-κB Signaling	N/A	1.414	1.414	N/A	N/A
CD40 Signaling	N/A	1.342	1.342	N/A	N/A
JAK/Stat Signaling	N/A	1.342	1.342	0	0
PKCθ Signaling in T Lymphocytes	N/A	1.342	1.134	0	N/A
iCOS-iCOSL Signaling in T Helper Cells	N/A	1	1.342	N/A	N/A
cAMP-mediated signaling	N/A	N/A	2.236	N/A	N/A
Gαs Signaling	N/A	N/A	2.236	N/A	N/A
Th2 Pathway	N/A	1.342	0.816	N/A	N/A
IL-9 Signaling	N/A	1	1	N/A	N/A
TWEAK Signaling	N/A	-1	-1	N/A	N/A
Renin-Angiotensin Signaling	N/A	N/A	2	N/A	N/A
Type II Diabetes Mellitus Signaling	N/A	N/A	2	N/A	N/A
Glioma Invasiveness Signaling	N/A	N/A	2	N/A	N/A
TNFR1 Signaling	N/A	1	1	N/A	N/A
TNFR2 Signaling	N/A	1	1	0	0
Lymphotoxin β Receptor Signaling	N/A	1	1	N/A	N/A
Th1 Pathway	N/A	1.134	0.707	0	N/A
ILK Signaling	N/A	N/A	1	0.447	N/A
Inflammasome pathway	N/A	N/A	1.342	N/A	N/A
PI3K Signaling in B Lymphocytes	N/A	N/A	1.342	N/A	N/A
Role of NFAT in Regulation of the Immune Response	N/A	N/A	1.342	N/A	N/A
Gαq Signaling	N/A	N/A	1.342	N/A	N/A
Death Receptor Signaling	N/A	-0.447	-0.816	N/A	N/A
Activation of IRF by Cytosolic Pattern Recognition Receptors	N/A	0.447	0.816	N/A	N/A
Protein Kinase A Signaling	N/A	N/A	1.134	N/A	N/A
Acute Myeloid Leukemia Signaling	N/A	N/A	1	N/A	N/A
PEDF Signaling	N/A	N/A	-1	N/A	N/A
Induction of Apoptosis by HIV1	N/A	0.447	0.447	N/A	N/A
Fcγ Receptor-mediated Phagocytosis in Macrophages and Monocytes	N/A	N/A	0.447	N/A	N/A
Signaling by Rho Family GTPases	N/A	N/A	N/A	-0.447	N/A
Role of MAPK Signaling in the Pathogenesis of Influenza	N/A	N/A	N/A	N/A	N/A
Role of IL-17A in Arthritis	N/A	N/A	N/A	N/A	N/A
D-myo-inositol (3,4,5,6)-tetrakisphosphate Biosynthesis	N/A	N/A	N/A	N/A	N/A
Tryptophan Degradation III (Eukaryotic)	N/A	N/A	N/A	N/A	N/A
Nur77 Signaling in T Lymphocytes	N/A	N/A	N/A	N/A	N/A
D-myo-inositol-5-phosphate Metabolism	N/A	N/A	N/A	N/A	N/A
Tight Junction Signaling	N/A	N/A	N/A	N/A	N/A
IL-22 Signaling	N/A	N/A	N/A	N/A	N/A
NAD biosynthesis II (from tryptophan)	N/A	N/A	N/A	N/A	N/A
Small Cell Lung Cancer Signaling	N/A	N/A	N/A	N/A	N/A
Role of Osteoblasts, Osteoclasts and Chondrocytes in Rheumatoid Arthritis	N/A	N/A	N/A	N/A	N/A
Primary Immunodeficiency Signaling	N/A	N/A	N/A	N/A	N/A
Role of RIG1-like Receptors in Antiviral Innate Immunity	N/A	N/A	N/A	N/A	N/A
GNRH Signaling	N/A	N/A	N/A	N/A	N/A
4-1BB Signaling in T Lymphocytes	N/A	N/A	N/A	N/A	N/A
Superoxide Radicals Degradation	N/A	N/A	N/A	N/A	N/A
Acetate Conversion to Acetyl-CoA	N/A	N/A	N/A	N/A	N/A
Glucocorticoid Receptor Signaling	N/A	N/A	N/A	N/A	N/A
Sucrose Degradation V (Mammalian)	N/A	N/A	N/A	N/A	N/A
VDR/RXR Activation	N/A	N/A	N/A	N/A	N/A
Role of JAK2 in Hormone-like Cytokine Signaling	N/A	N/A	N/A	N/A	N/A
Role of JAK1 and JAK3 in γc Cytokine Signaling	N/A	N/A	N/A	N/A	N/A
Role of Cytokines in Mediating Communication between Immune Cells	N/A	N/A	N/A	N/A	N/A
Role of Macrophages, Fibroblasts and Endothelial Cells in Rheumatoid Arthritis	N/A	N/A	N/A	N/A	N/A
Glutathione Biosynthesis	N/A	N/A	N/A	N/A	N/A
PXR/RXR Activation	N/A	N/A	N/A	N/A	N/A
Adenine and Adenosine Salvage III	N/A	N/A	N/A	N/A	N/A
Reelin Signaling in Neurons	N/A	N/A	N/A	N/A	N/A
Role of IL-17A in Psoriasis	N/A	N/A	N/A	N/A	N/A
Cholesterol Biosynthesis III (via Desmosterol)	N/A	N/A	N/A	N/A	N/A
Regulation of IL-2 Expression in Activated and Anergic T Lymphocytes	N/A	N/A	N/A	N/A	N/A
STAT3 Pathway	N/A	N/A	N/A	N/A	N/A
Airway Inflammation in Asthma	N/A	N/A	N/A	N/A	N/A
PPARα/RXRα Activation	N/A	N/A	N/A	N/A	N/A
Differential Regulation of Cytokine Production in Macrophages and T Helper Cells by IL-17A and IL-17F	N/A	N/A	N/A	N/A	N/A
Fatty Acid β-oxidation I	N/A	N/A	N/A	N/A	N/A
Relaxin Signaling	N/A	N/A	N/A	N/A	N/A
3-phosphoinositide Degradation	N/A	N/A	N/A	N/A	N/A
Tumoricidal Function of Hepatic Natural Killer Cells	N/A	N/A	N/A	N/A	N/A
Pathogenesis of Multiple Sclerosis	N/A	N/A	N/A	N/A	N/A
BMP signaling pathway	N/A	N/A	N/A	N/A	N/A
Graft-versus-Host Disease Signaling	N/A	N/A	N/A	N/A	N/A
Crosstalk between Dendritic Cells and Natural Killer Cells	N/A	N/A	N/A	N/A	N/A
IL-17A Signaling in Fibroblasts	N/A	N/A	N/A	N/A	N/A
NAD Biosynthesis III	N/A	N/A	N/A	N/A	N/A
Role of PKR in Interferon Induction and Antiviral Response	N/A	N/A	N/A	N/A	N/A
All-trans-decaprenyl Diphosphate Biosynthesis	N/A	N/A	N/A	N/A	N/A
IL-12 Signaling and Production in Macrophages	N/A	N/A	N/A	N/A	N/A
Role of JAK family kinases in IL-6-type Cytokine Signaling	N/A	N/A	N/A	N/A	N/A
IL-15 Signaling	N/A	N/A	N/A	N/A	N/A
Trehalose Degradation II (Trehalase)	N/A	N/A	N/A	N/A	N/A
Asparagine Biosynthesis I	N/A	N/A	N/A	N/A	N/A
B Cell Development	N/A	N/A	N/A	N/A	N/A
LPS/IL-1 Mediated Inhibition of RXR Function	N/A	N/A	N/A	N/A	N/A
G-Protein Coupled Receptor Signaling	N/A	N/A	N/A	N/A	N/A
B Cell Activating Factor Signaling	N/A	N/A	N/A	N/A	N/A
Purine Ribonucleosides Degradation to Ribose-1-phosphate	N/A	N/A	N/A	N/A	N/A
Communication between Innate and Adaptive Immune Cells	N/A	N/A	N/A	N/A	N/A
Lanosterol Biosynthesis	N/A	N/A	N/A	N/A	N/A
3-phosphoinositide Biosynthesis	N/A	N/A	N/A	N/A	N/A
Growth Hormone Signaling	N/A	N/A	N/A	N/A	N/A
Cholesterol Biosynthesis II (via 24,25-dihydrolanosterol)	N/A	N/A	N/A	N/A	N/A
Atherosclerosis Signaling	N/A	N/A	N/A	N/A	N/A
Altered T Cell and B Cell Signaling in Rheumatoid Arthritis	N/A	N/A	N/A	N/A	N/A
T Helper Cell Differentiation	N/A	N/A	N/A	N/A	N/A
Cancer Drug Resistance By Drug Efflux	N/A	N/A	N/A	N/A	N/A
FXR/RXR Activation	N/A	N/A	N/A	N/A	N/A
IL-15 Production	N/A	N/A	N/A	N/A	N/A
Xenobiotic Metabolism Signaling	N/A	N/A	N/A	N/A	N/A
April Mediated Signaling	N/A	N/A	N/A	N/A	N/A
CD28 Signaling in T Helper Cells	N/A	N/A	N/A	N/A	N/A
IL-17 Signaling	N/A	N/A	N/A	N/A	N/A
IL-17A Signaling in Airway Cells	N/A	N/A	N/A	N/A	N/A
Agranulocyte Adhesion and Diapedesis	N/A	N/A	N/A	N/A	N/A
Airway Pathology in Chronic Obstructive Pulmonary Disease	N/A	N/A	N/A	N/A	N/A
HGF Signaling	N/A	N/A	N/A	N/A	N/A
Angiopoietin Signaling	N/A	N/A	N/A	N/A	N/A
Sumoylation Pathway	N/A	N/A	0	N/A	N/A
Allograft Rejection Signaling	N/A	N/A	N/A	N/A	N/A
Leukotriene Biosynthesis	N/A	N/A	N/A	N/A	N/A
Amyotrophic Lateral Sclerosis Signaling	N/A	N/A	N/A	N/A	N/A
Unfolded protein response	N/A	N/A	N/A	N/A	N/A
D-myo-inositol (1,4,5,6)-Tetrakisphosphate Biosynthesis	N/A	N/A	N/A	N/A	N/A
Chemokine Signaling	N/A	N/A	N/A	N/A	N/A
Eicosanoid Signaling	N/A	N/A	N/A	N/A	N/A
Role of PI3K/AKT Signaling in the Pathogenesis of Influenza	N/A	N/A	N/A	N/A	N/A
Coagulation System	N/A	N/A	N/A	N/A	N/A
Hepatic Fibrosis / Hepatic Stellate Cell Activation	N/A	N/A	N/A	N/A	N/A
MIF Regulation of Innate Immunity	N/A	N/A	N/A	N/A	N/A
Tryptophan Degradation to 2-amino-3-carboxymuconate Semialdehyde	N/A	N/A	N/A	N/A	N/A
Erythropoietin Signaling	N/A	N/A	N/A	N/A	N/A
IL-10 Signaling	N/A	N/A	N/A	N/A	N/A
IL-17A Signaling in Gastric Cells	N/A	N/A	N/A	N/A	N/A
Th1 and Th2 Activation Pathway	N/A	N/A	N/A	N/A	N/A
Systemic Lupus Erythematosus Signaling	N/A	N/A	N/A	N/A	N/A
Hematopoiesis from Pluripotent Stem Cells	N/A	N/A	N/A	N/A	N/A
Role of Tissue Factor in Cancer	N/A	N/A	N/A	N/A	N/A
OX40 Signaling Pathway	N/A	N/A	N/A	N/A	N/A
CCR5 Signaling in Macrophages	N/A	N/A	N/A	N/A	N/A
CD27 Signaling in Lymphocytes	N/A	N/A	N/A	N/A	N/A
Granulocyte Adhesion and Diapedesis	N/A	N/A	N/A	N/A	N/A
Apoptosis Signaling	N/A	0	0	N/A	N/A
Differential Regulation of Cytokine Production in Intestinal Epithelial Cells by IL-17A and IL-17F	N/A	N/A	N/A	N/A	N/A
Fatty Acid Activation	N/A	N/A	N/A	N/A	N/A
Autoimmune Thyroid Disease Signaling	N/A	N/A	N/A	N/A	N/A
Adipogenesis pathway	N/A	N/A	N/A	N/A	N/A
Cholesterol Biosynthesis I	N/A	N/A	N/A	N/A	N/A
Galactose Degradation I (Leloir Pathway)	N/A	N/A	N/A	N/A	N/A
Pyridoxal 5'-phosphate Salvage Pathway	N/A	N/A	N/A	N/A	N/A
GM-CSF Signaling	N/A	N/A	N/A	N/A	N/A
ERK5 Signaling	N/A	N/A	N/A	N/A	N/A
Salvage Pathways of Pyrimidine Ribonucleotides	N/A	N/A	N/A	N/A	N/A
Hepatic Cholestasis	N/A	N/A	N/A	N/A	N/A
Role of Hypercytokinemia/hyperchemokinemia in the Pathogenesis of Influenza	N/A	N/A	N/A	N/A	N/A
MIF-mediated Glucocorticoid Regulation	N/A	N/A	N/A	N/A	N/A

[truncated: 1 more sheets: Hoja1]
